# Supplementary material for: Natural killer cells in clinical development as non-engineered, engineered, and combination therapies
Source: J Hematol Oncol. 2022 Nov 8;15:164. doi: 10.1186/s13045-022-01382-5 (PMC9644572; doi:10.1186/s13045-022-01382-5)
Supplement: Supplementary file 1 — Additional file 1: Table S1. List of clinical trials with non-engineered NK cell therapies. N = 36 clinical trials (Phase I, II, or I/II) evaluating the infusion of non-engineered allogeneic NK cell therapies in hematological or solid tumor patients were registered on ClinicalTrials.gov between March 2017 and December 2021. Studies are sorted by NK cell source (PB-NK, UCB-CD34, UCB-NK, iPSCs). The most relevant product characteristics and the clinical trial design and outcome (when available) are presented. Trial status is updated to August 2022. PB: peripheral blood; UCB: umbilical cord blood; iPSCs: induced pluripotent stem cells. [file 13045_2022_1382_MOESM1_ESM.xlsx]

## Sheet: Table 1
NK source	Row number	Trial identifier (Phase)	Company/Sponsor	Product name	Type	Malignancy	Culture process	Clinical grade equipment	Final formulation	Clinical trial design	Outcome	Status	References
PB-NK	1	NCT04836390 (II)	Children's Hospital Los Angeles, Nationwide Children's Hospital, Seattle Children's Hospital	Not applicable	HLA haploidentical donor	AML (n=30)	NK cells cultured with IL-21 and feeder of irradiated cells. No additional information found.	No information found	No information found	Conditioning with Bu/Cy followed by infusion with 3x10^8 NK cells/kg on day -1, day 7 and day 42 from HSCT and post-transplant conditioning with Cy.	Not applicable	Enrolling by invitation	Only ClinicalTrials.gov
	2	NCT04893915 (II)	Washington University School of Medicine, Wugen	WU-NK-101	Preferentially HLA mismatched donor	AML or MDS (n=0)	NK cells cultured in RPMI-1640 medium with 10% HS, no feeder cells for 14 days. Activation with heteromeric fusion protein complex IL-12, IL-15, IL-18 (WU-PRIME) for 12-16h. Generation of NK cells with CIML phenotype.	No information found	Cryopreserved (no additional information found)	Conditioning with Cy/Flu followed by infusion with 2x10^7 NK cells/kg on day 0 and day 14 together with IL-2 SC. Third dose for relapsed patients.	Not applicable	Withdrawn (no funding support)	(68, 86, 87)
	3	NCT04354025 (II)	Washington University School of Medicine	Not applicable	HLA haplodientical related donor	AML (n=48)	NK cells isolated the day before infusion. Cultured in vitro to generate CIML-NK cells. No additional information found.	No information found	No information found	Conditioning with Flu, Ara-C and G-CSF followed by a single dose of maximum 1x10^7 NK cells/kg with IL-2 SC.	Not applicable	Not yet recruiting	Only ClinicalTrials.gov
	4	NCT04395092 (II)	Kiadis Pharma, Blood and Marrow Transplant Clinical Trials Network, National Institutes of Health, National Heart, Lung and Blood Institute, National Cancer Institute	K-NK002	HLA haplodientical related donor	AML or MDS (n=0)	NK cells isolated with Prodigy by CD3 depletion. Cultured feeder-free with PM21 particle-based technology for 13 days.	Days 1-7 culture in the Prodigy CentriCult chamber with PM21. Days 7-13 in 10L Xuri bioreactor. Harvest and concentration around day 14 using Lovo.	Cryopreserved (no additional information found)	Conditioning with Mel/Flu and TBI followed by Part 1: 1x10^7 cells/kg (cohort 1) or 1x10^8 cells/kg (cohort 2) K-NK002 (n=3) on day -2, 7 and 28 after haplo-BMT (same donor NK cells). Part 2: safety confirmation Part 1.	Not applicable	Withdrawn (the sponsor decided to withdraw this study)	(28, 106, 290)
	5	NCT05115630 (I/II)	MD Anderson Cancer Center, Sanofi (& Kiadis Pharma)	K-NK003 (other names: KDS-1001, SAR445419)	HLA-matched related or unrelated donor, haploidentical related donor, or one antigen mismatched unrelated donor	AML, MDS, CML (n=24)	NK cells isolated with Prodigy by CD3 depletion. Cultured feeder-free with PM21 particle-based technology for 13 days.	Days 1-7 culture in the Prodigy CentriCult chamber with PM21. Days 7-13 in 10L Xuri bioreactor. Harvest and concentration around day 14 using Lovo.	Cryopreserved (no additional information found)	Conditioning with Cy on days 3 and 4, Filgrastim on day 7, Melphalan on day -7, Flu on days -7, -6, -5 and -4. TBI on day -2.	Not applicable	Active, not recruiting	(28, 106, 290)
	6	NCT04220684 (I)	Ohio State University Comprehensive Cancer Center (& Kiadis Pharma)	K-NK003	HLA mismatched donor	AML or MDS (n=30)	NK cells isolated with Prodigy by CD3 depletion. Culture with Kiadis FC21 mbIL21 feeder cells for 13 days.	No information found	Cryopreserved (no additional information found)	Conditioning with Flu IV and Ara-C IV (substituted with Dec IV for patients aged >60 or insensitive to Ara-C) followed by six doses of 1x10^7-1x10^8 NK cells/kg on days 0, 2, 4, 7, 9 and 11.	Not applicable	Recruiting	(28)
	7	NCT04209712 (I)	Shanghai iCELL Biotechnology, Hebei Yanda Ludaopei Hospital	Not applicable	HLA haploidentical donor	AML (n=6)	No information found	No information found	No information found	Conditioning with chemotherapy, IL-2 SC for 2 days.	Not applicable	Unknown	Only ClinicalTrials.gov
	8	NCT04166929 (II)	Fondazione Policlinico Universitario Agostino Gemelli IRCCS, Ministry of Health, Italy	Not applicable	HLA haplodientical related donor	AML or MDS (n=116)	CD3-/CD56+ NK cells selected by immunomagnetic column. Unstimulated and not expanded.	No information found	No information found	Experimental arm: target dose ≥1x10^6 cells/kg NK cells 7 days after haplo-HSCT (same donor). Comparative arm: only HSCT.	Not applicable	Recruiting	Only ClinicalTrials.gov
	9	NCT04024761 (I)	Dana-Farber Cancer Institute, The Leukemia and Lymphoma Society	Not applicable	HLA haploidentical donor	AML or MDS (n=50)	CD3-/CD56+ NK cells selected with RosetteSep enrichment (StemCell Technologies). Cultured in RPMI-1640 medium with 10% HS, IL-12, IL-15 and IL-18 to generate NK cells with CIML phenotype.	No information found	No information found	Conditioning with Cy/Flu and IL-2 SC.	Not applicable	Recruiting	(24)
	10	NCT03955848 (NA)	IRCCS Azienda Ospedaliero-Universitaria di Bologna	Not applicable	KIR mismatched donor	AML (n=80)	NK cells selected with NK-cell separation CliniMACS kit and cultured with IL-2 and feeder cells derived from 5-9 donors.	No information found	Cryopreserved (no additional information found)	Conditioning with Cy/Flu followed by infusion of 2x10^5 NK cells/kg with IL-2 SC 3 times a week for 2 weeks.	Not applicable	Recruiting	(291)
	11	NCT03524235 (I)	Noah Merin, Cedars-Sinai Medical Center, Miltenyi Biomedicine GmbH, Teva Branded Pharmaceutical Products R&D	Not applicable	At least haploidentical donor	MM, CLL, HL, Lymphoma (n=30)	CD56+ enriched NK cells. No additional information found.	No information found	No information found	Conditioning with Ben/Flu, Rituximab and TBI. Experimental arm: NK cell infusion on day 8 post HSCT (same donor). Post transplant chemotherapy (Cy) and anti-inflammatory drug Tacrolimus.	Not applicable	Active, not recruiting	Only ClinicalTrials.gov
	12	NCT03019666 (I)	Masonic Cancer Center, University of Minnesota (& Gamida Cell)	GDA-201	HLA haploidentical or mismatched related donor	MM, NHL, Lymphomas (n=24)	CD3-depleted PBMC cultured with nicotinamide (NAM) and IL-15 (additional cytokines not disclosed), HS, feeder free for 14-16 days.	G-Rex 100M-CS flasks for cell growth with only one feeding step during the culture period. Closed system.	No information found	Conditioning with Cy/Flu. Patients receive NK cells followed by a short course of IL-2. Elotuzumab (anti-SLAMF7 mAb) for MM patients is administered prior to and after NAM-NK infusions for ADCC. Rituximab (anti-CD20 mAb) is administered to NHL patients.	No dose-limiting cytotoxicity in 15 MM patients and 15 NHL patients. 10 NHL patients had a CR with 10.8 months median duration. NK cells were detectable in 4 patients after retreatment in the absence of chemotherapy.	Recruiting	(30, 90-92, 228-230)
	13	NCT03152526 (I/II)	Miltenyi Biotech, Masonic Cancer Center, University of Minnesota, University of Chicago, Ohio State University	Not applicable	HLA haploidentical related donor	AML (n=1)	CD3-/CD19- PBMC or CD3-/CD56+ NK cells selected with CliniMACS Reagent system. No additional information found.	No information found	No information found	Conditioning with Cy/Flu followed by a single infusion with either CD3-/CD19- or CD3-/CD56+ cells with IL-2 (stage 1, n=24). Stage 2 with the optimal NK cell product from stage 1 (n=17).	Not applicable	Terminated (slow enrollment)	Only ClinicalTrials.gov
	14	NCT03349502 (II)	Seoul National University Hospital (& GC Pharma)	MG4101	No information found	AML (n=13)	CD3-depleted PBMC cultured in CellGro SCGM serum free medium (CellGenix) with 1% auto-plasma, anti-CD3 (OKT3), IL-2 and irradiated autologous PBMCs for 14 days.	A-350N culture bag (NIPRO)	Cryopreserved: 1x10^8 in freezing medium RPMI-1640, 20% HSA, 25% dextran-40, 5% DMSO.	Conditioning with Cy/Flu followed by MG4101 infusions (2-5x10^9 cells based on bodyweight) on days 4, 11 and 18 with IL-2 for 3 days, during a 28 day cycle for 2 cycles.	Not applicable	Unknown	(69, 125)
	15	NCT03300492 (I/II)	University Hospital, Basel, Switzerland	Not applicable	HLA haploidentical related donor	AML or MDS (n=10)	CD3-/CD56+ NK cells selected with CliniMACS cultured in SCGM medium with 5% HS, IL-2, IL-15, fresh anti-CD3 (addition every day) and irradiated autologous feeder cells for 19-20 days.	Perma-Life culture bags with two 1:2 splits on days 8 and 15.	Cryopreserved in PBS, 2% HSA and 7.5% DMSO.	Infusion of NK cells on days 10, 15 and 21 post HSCT (same donor) with increasing doses of 1x10^7 cells/kg, 1x10^8 cells/kg and 1x10^9 cells/kg.	Not applicable	Recruiting	(31)
	16	NCT05108012 (I)	Royan Institute and Tehran University of Medical Sciences	Not applicable	HLA haploidentical donor	GBM (n=5)	NK cells cultured in RPMI-1640 medium with IL-2 and HSP70 for 16 days.	No information found	No information found	Intratumoral NK cell injection, 1 to 3 times a week.	Not applicable	Recruiting	(95)
	17	NCT04290546 (I)	Dana-Farber Cancer Institute, Altor BioScience, Bristol-Myers Squibb, Miltenyi Biomedicine GmbH	Not applicable	HLA haploidentical donor	HNC (n=12)	Cultured in RPMI-1640 medium with 10% HS, IL-12, IL-15 and IL-18 to generate NK cells with CIML phenotype.	No information found	No information found	Cohort 1: haplo-CIML NK infusion on day 0 and SC N-803 (IL-15) every 21 days for 4 cycles. Cohort 2: single-dose Ipilimumab IV, conditioning chemotherapy for 5 days starting on day -6 followed by haplo-CIML NK infusion on day 0 and SC N-803 (IL-15) every 21 days for 4 cycles.	Not applicable	Recruiting	(24, 68)
	18	NCT04616209 (I/II)	Precision Biotech Taiwan Corp, Tri-Service General Hospital	PB103	HLA matched or haploidentical related donor	NSCLC (n=24)	NK cells cultured in either DMEM-F12, ultraGRO, RPMI-1640 or SCGM media without serum, with IL-2, heparin, anti-CD3 mAb for 10-16 days.	No information found	No information found	3 doses of PB103 with dose-escalation (5x10^8, 1x10^9 and 1.5x10^9 cells) every 4 weeks.	Not applicable	Recruiting	(81, 292)
	19	NCT04162158 (I/II)	Beijing 302 Hospital, Shenzhen Third People's Hospital, The first People's Hospital of Zhengzhou	Not applicable	Related donor	HCC (n=200)	Isolated PBMC cultured in vitro for 14 days. No additional information found.	No information found	No information found	Sorafenib, Regolfinib or Levabinib in combination with 3 cycles of 4-5x10^9 allogeneic NK cells with one month interval.	Not applicable	Recruiting	Only ClinicalTrials.gov
	20	NCT03358849 (I)	Yonsei University (& SMT bio)	Not applicable	No information found	BTC (n=9)	CD3-depleted PBMC with MACSxpress (Miltenyi Biotech) cultured in ALyS505NK-IL2 for 21 days. The generated cells are called SMT-NK cells.	T75 and T175 flasks	No information found	No information found	No published results found	Completed	(112)
	21	NCT03213964 (I)	Masonic Cancer Center, University of Minnesota (& Fate Therapeutics)	FATE-NK100	HLA haploidentical or better but not fully HLA matched related donor	Epithelial Ovarian Cancer, Fallopian Tube Cancer and Primary Peritoneal Cancer (n=10)	CD3-/CD19- PBMC or CD3-/CD56+ NK cells obtained with microbeads-based sorting (Miltenyi Biotech) and cultured in B0 media (DMEM plus Ham’s F-12 medium, 2:1) with 20% HS, IL-15, CHIR99021 GSK3 inhibitor and no feeder cells for 7 days.	No information found	Fresh: final formulation in 100 mL with 5% HSA.	APOLLO study: Conditioning with Cy/Flu followed by dose escalation study with FATE-NK100 IP at doses of 1x10^7, 1-3x10^7 and 3-10x10^7 cells/kg. IL-2 3 times a week for 6 times starting 30 minutes post NK cell infusion.	No dose-limiting toxicities. Clinical benefit in 3/9 retreated patients. Persistence up to 21 days.	Completed	(77, 89, 216)
	22	NCT03081780 (I)	Masonic Cancer Center, University of Minnesota (& Fate Therapeutics)	FATE-NK100	HLA haploidentical or better but not fully HLA matched related donor	AML (n=6)	CD3-/CD19- PBMC or CD3-/CD56+ NK cells obtained with microbeads-based sorting (Miltenyi Biotech) and cultured in B0 media (DMEM plus Ham’s F-12 medium, 2:1) with 20% HS, IL-15, CHIR99021 GSK3 inhibitor and no feeder cells for 7 days.	No information found	Fresh: final formulation in 100 mL with 5% HSA.	VOYAGE study: Conditioning with Cy/Flu followed by a dose escalation study of FATE-NK100 at a single dose of 1x10^7, 1-3x10^7 or 3-10x10^7 cells/kg together with IL-2 SC every other day for 6 times starting 4 hours after NK cells infusion.	Complete remission in 3 patients treated with the second dose level 1-3x10^7 cells/kg.	Completed	(77, 215)
	23	NCT03366064 (I)	Asan Medical Center, Korea Research Institute of Bioscience & Biotechnology	Not applicable	HLA haploidentical related donor	NSCLC (n=5)	CD3-/CD56+ NK cells selected with CliniMACS cultured in α-MEM medium with IL-15, IL-21 and hydrocortisone for 13-20 days.	No information found	Fresh: final formulation in 100 mL with 5% HSA.	Pemetrexted at day 1 and NK cells at day 8. NK cell doses 1.25x10^9, 2.50x10^9 and 3.50x10^9, with three patients for each dose.	No published results found	Completed	(25)
	24	NCT03008343 (I/II)	Fuda Cancer Hospital, Shenzhen Hank Bioengineering Institute	HANK	No information found	Recurrent Liver Carcinoma (n=20)	PBMC cultured in Human HANK Cell In Vitro Preparation and Culture Kit containing medium without serum with different additives (like IL-2) and irradiated K562-mbIL15-41BBL feeder layer for 12 days. The generated cells are called HANK cells.	T175 flask and from day 8 in 2-L cell culture bag.	Fresh: final formulation in 400 mL saline, 1% HSA, 6 mL HK-003. In transfusion bags with 2×10^7 cells/mL.	Experimental arm: two doses of 8-10x10^9 HANK cells 3-5 days after IRE. Active Comparator: only IRE.	Treatment well tolerated by all patients. IRE-NK group showed decreased tumor volume after 3 months compared to IRE only group. Disease control rate was 90% for the NK-IRE and 75% for the IRE group.	Completed	(82, 83)
UCB-CD34	25	NCT04901416 (I)	Deverra Therapeutics, Duke University	DVX201	No information found	AML or MDS (n=18)	CD34+ cells selected using CliniMACS. Cells cultured in vessel precoated with Delta1ext-IgG (Notch ligand). Culture in serum-free medium StemSpan SFEM (Stemcell Technologies) with IL-3, TPO, IL-6, Flt-3L, SCF for 14-16 days to generate progenitor cells. Further differentiation process not disclosed.	T75 flasks or Lifecell X-Fold culture bags.	Cryopreserved (no additional information found)	Conditioning with chemotherapy (Cy/Flu) followed by 2x infusions of prespecified doses of DVX201 on day 0 and day 7.	Not applicable	Recruiting	(26, 84)
	26	NCT04347616 (I/II)	Radboud University, Dutch Cancer Society	Not applicable	No information found	AML (n=23)	CD34+ cells isolated with automated CliniMACS cells separator. Expanded, differentiated and activated UCB-NK cells. Culture process includes StemRegenin 1, GM-CSF, G-SCF, IL-6, SCF, Flt3L, TPO, IL-7, IL-2 and IL-15, 10% HS for 42 days.	VueLife™ bags and WAVE™ Bioreactor.	Fresh: final formulation in 0.9% saline and 5% HSA.	Conditioning with Cy/Flu followed by an infusion with 1.0-3.0 x 10^9 NK cells on day 0 without IL-2 (n=3), or with low dose SC (n=33) or with high dose SC (n=6) (Phase I). IL-2 is administered 4 hours post NK cell infusion every other day for 6 times. Phase IIa: 10 patients from Phase I and 7 additional with highest tolerated IL-2 and NK cell dose.	Not applicable	Recruiting	(38)
	27	NCT04632316 (I/II)	Glycostem Therapeutics	GTA002	Unrelated off-the-shelf donor	AML (n=33)	CD34+ cells selected with CliniMACS Prodigy, expanded, differentiated and activated. Cultured in GBGM medium with 2-10% serum, GM-CSF, G-SCF, IL-6, SCF, Flt3L, TPO, IL-7, IL-2 and IL-15 for 42 days.	VueLife™ bags and Xuri™ Bioreactor.	Cryopreserved (no additional information found)	WiNK study: conditioning with Cy/Flu followed by infusion of up to 1x10^9 GTA002 in 1, 2 or 3 doses 4 days apart in three cohorts of 3 patients (Stage A, n=9). Stage B: recommended dose of Stage A (n=24).	Initial data: Periods of MRD negativity from first 3 patients, NK cells detected in patient blood and bone marrow up to 4 weeks after infusion. No GTA002 related safety signal was reported in any of the patients (0/6).	Recruiting	(45, 231, 232)
	28	NCT04309084 (I)	Celularity Incorporated	CYNK-001	No information found	MM and others (n=29)	Human Placenta-Derived Stem Cell and UCB stem cells enriched for CD56+CD3- and cultivated with TPO, SCF, Flt3-L, IL-7, IL-15 and IL-2 for 35 days.	No information found	Cryopreserved in different patented formulations, e.g., 50% Dextran-40, 40% HSA, 10% DMSO.	Up to three doses of CYNK-001 on days 2, 7 and 14 post auto-SCT.	Not applicable	Active, not recruiting	(126)
	29	NCT04310592 (I)	Celularity Incorporated	CYNK-001	No information found	AML, Leukemias and others (n=56)	Human Placenta-Derived Stem Cell and UCB stem cells enriched for CD56+CD3- and cultivated with TPO, SCF, Flt3-L, IL-7, IL-15 and IL-2 for 35 days.	No information found	Cryopreserved in different patented formulations, e.g., 50% Dextran-40, 40% HSA, 10% DMSO.	Conditioning with Cy/Flu followed by 3 doses of CYNK-001 on days 0,7 and 14 at three varying dose levels.	Preliminary results: no dose-limiting toxicity. MDR- seems to correlate with cell persistence (after 28 days).	Recruiting	(126, 227)
	30	NCT02781467 (I)	Celularity Incorporated	PNK-007	No information found	AML (n=10)	Human Placenta-Derived Stem Cell and UCB stem cells enriched for CD56+CD3- and cultivated with TPO, SCF, Flt3-L, IL-7, IL-15 and IL-2 for 35 days.	No information found	Fresh (no additional information found)	Conditioning with Cy/Flu followed by a single dose of PNK-007 on day 0 with 1x10^6, 3x10^6 or 10x10^6 cells/kg with six IL-2 injections SC every other day.	Single infusion up to 10x10^6 cells/kg was safe and well tolerated in all 10 patients. One case of CRS was reported. Clinical response observed in 2/10 patients.	Terminated (business decision)	(126, 224)
	31	NCT02955550 (I)	Celularity Incorporated	PNK-007	No information found	MM (n=15)	Human Placenta-Derived Stem Cell and UCB stem cells enriched for CD56+CD3- and cultivated with TPO, SCF, Flt3-L, IL-7, IL-15 and IL-2 for 35 days.	No information found	Fresh (no additional information found)	Conditioning with Mel followed by a 4-arm study with infusions of 1x10^7 cells/kg of PNK-007 on day 14 post auto-SCT with IL-2 support (Arm 1), or without IL-2 (Arm 2), with a dose of 3x10^7 cells/kg on day 14 with IL-2 (Arm 3) or with a dose of 3x10^7 cells/kg on day 7 with IL-2 (Arm 4). IL-2 SC up to 6 doses every other day starting from day 0.	No dose-limiting toxicities for all 15 patients. 9/12 patients have MRD- at Day 90, and 6/12 have MRD- after 1 year.	Completed	(126, 225)
	32	NCT04489420 (I)	Celularity Incorporated	CYNK-001	No information found	GBM, Astrocytoma, Giant Cell Glioblastoma and others (n=3)	Human Placenta-Derived Stem Cell and UCB stem cells enriched for CD56+CD3- and cultivated with TPO, SCF, Flt3-L, IL-7, IL-15 and IL-2 for 35 days.	No information found	Cryopreserved in different patented formulations, e.g., 50% Dextran-40, 40% HSA, 10% DMSO.	No conditioning with chemotherapy. Intravenous cohort: three doses from 1.2x10^9 CYNK-001 on days 0, 7 and 14. Intratumoral cohort: 1.5-2.5x10^8 CYNK-001 on days 0,7 and 14 post surgery and Ommaya catheter placement.	Not applicable	Terminated (business decision)	(126)
	33	NCT03539406 (I)	Radboud University, Dutch Cancer Society	Not applicable	HLA haploidentical donor	Recurrent Ovarian Cancer, Fallopian tube or Primary Peritoneal Carcinoma (n=12)	CD34+ cells isolated with automated CliniMACS cells separator. Expanded, differentiated and activated UCB-NK cells. Culture process includes StemRegenin 1, GM-CSF, G-SCF, IL-6, SCF, Flt3L, TPO, IL-7, IL-2 and IL-15, 10% HS for 42 days.	VueLife™ bags and WAVE™ Bioreactor.	Fresh: final formulation in 0.9% saline and 5% HSA.	NK cell infusion IP with local IL-2 support 3 times a week for 6 times. Stage 1: Infusion with 1.5-3x10^9 NK cells (3 patients conditioning with Flu/Cy and 3 patients without). Stage 2: 6 additional patients based on Stage 1 outcome.	Not applicable	Unknown	(38, 293)
UCB-NK	34	NCT03420963 (I)	MD Anderson Cancer Center, National Cancer Institute	Not applicable	HLA matched or haploidentical donor	Refractory Solid Tumors (n=38)	Cord blood derived NK cells cultured in 45% RPMI-1640 and 45% Click’s media with 10% HS, IL-2 and IL-21 expressing-K562 (aAPC) feeder cells (clone9.mbIL21) for 14 days. CD3 depletion step on day 7 before plating the cells again.	GP500 gas permeable bioreactor.	Fresh: final formulation in 100 ml PlasmaLyte with 0.5% HSA.	Conditioning with Cy/Eto on days 1-5 followed by NK cell infusion on day 6.	Not applicable	Recruiting	(102, 103)
	35	NCT04385641 (NA)	Shandong Golden Brick Biotechnology	Not applicable	HLA matched or haploidentical donor	Advanced Gastric cancer (n=18)	No information found	No information found	No information found	Conditioning with Cy/Flu on days -6, -5, -4 and -3 followed by NK cell infusion on day 0 which can be divided over 2 days, either day 0 and 1 or day 0 and 2.	Not applicable	Recruiting	Only ClinicalTrials.gov
iPSCs	36	NCT03841110 (I)	Fate Therapeutics	FT500	Unrelated off-the-shelf donor	Advanced Solid Tumors and Lymphomas (n=37)	iPSCs derived NK cells: iPSCs to CD34+CD45+ (18-21 days), CD34 differentiation in B0 medium with 20% HS, IL-3, IL-7, IL-15, SCF, Flt3L on EL08-1D2 stroma (culture days 28-35). NK-cells expanded using irradiated K562-mbIL21-41BBL cells and IL-2.	5L G-Rex bioreactor.	Cryopreserved (no additional information found)	Conditioning with Cy/Flu followed by a 3-armed study. Arm 1: 3 infusions of 1-3x10^8 FT500 monotherapy once a week. Arm 2: 3 infusions of 1-3x10^8 FT500 once a week with Nivolumab, Pembrolizumab or Atezolizumab. Arm 3: 3 infusions of 1-3x10^8 FT500 once a week and IL-2 with Nivolumab, Pembrolizumab or Atezolizumab.	Preliminary results monotherapy: no dose-limiting cytotoxicity. 15 patients completed the Cycle 1 (3 doses of 1x10^8) and 11 patients completed Cycle 2 (3 doses of 3x10^8). Cycles well tolerated. Discontinuation cases due to disease progression. 11/15 patients with best overall response.	Recruiting	(66, 88, 89, 171, 219, 294)

## Sheet: Abbreviations
4-1BBL	4-1BB ligand
aAPC	Artificial antigen presenting cells
ADCC	Antibody-Dependent Cellular Cytotoxicity
allo	allogeneic
AML	Acute Myeloid Leukemia
Ara-C	Cytarabine (cytosine arabinoside)
auto	autologous
B-ALL	B cell - Acute Lymphoblastic Leukemia
Ben	Bendamustine
BMT	Bone Marrow Transplant
BTC	Biliary Tract Cancer
Bu	Busulfan
CAR	Chimeric Antigen Receptor
CCCR	Chimeric Costimulatory Converting Receptor
CIML	Cytokine Induced Memory-like
CLL	Chronic Lymphocytic Leukemia
Clo	Clofarabine
CML	Chronic Myeloid Leukemia
CR	Complete Response
CRC	Colorectal Cancer
CMR	Complete Metabolic Response
CRS	Cytokine Release Syndrome
Cy	Cyclophosphamide
Dec	Decitabine
DLBCL	Diffuse Large B-cell Lymphoma
DLT	Dose Limiting Toxicities
DMEM	Dulbecco's Modified Eagle's Medium
dMMR	Mismatch Repair Deficiency
DMSO	Dimethyl sulfoxide
EFS	Event-free Survival
EGFR	Epidermal Growth Factor Recepto
ER IL-2	ER-retained IL-2
Eto	Etoposide
FC21	Feeder Cells 21
FCS	Fetal Calf Serum
FL	Follicular Lymphoma
Flt-3L	FMS-like tyrosine kinase 3 ligand
Flu	Fludarabine
GBM	Glioblastoma Multiforme
G-CSF	granulocyte colony stimulating factor
GEJ	Gastroesophageal Junction
GM-CSF	Granulocyte-Macrophage Colony-Stimulating Factor
GSK3	Glycogen synthase kinase-3
GvHD	Graft versus Host Disease
Gy	Gray
haplo	haploidentical
HSA	Human Serum Albumin
HCC	Hepatocellular Carcinoma
HER2	Human Epidermal Growth Factor Receptor 2
HL	Hodgkin Lymphoma
HLA	Human Leukocyte Antigen
HNC	Head and Neck Cancer
hnCD16	high affinity non-cleavable CD16
HNSCC	Head and Neck Squamous Cell Carcinoma
HS	Human Serum
HSCT	Hematopoietic Stem Cell Transplant
HSP70	Heat Shock Protein 70
ICD	Intracellular Domain
IL-12	Interleukin-12
IL-15	Interleukin-15
IL-15Rα	Interleukin-15 receptor α
IL-18	Interleukin-18
IL-2	Interleukin-2
IL-21	Interleukin-21
IL-3	Interleukin-3
IL-6	Interleukin-6
IL-7	Interleukin-7
IP	Intraperitoneal
iPSCs	induced Pluripotent Stem Cells
IRE	Irreversible Electroporation
IU	International Unit
IV	Intravenous
kg	kilograms
KIR	Killer Ig-Like Receptor
KIR-L	Killer Ig-Like Receptor Ligand
KO	Knock Out
m^2	Body surface area
mAb	monoclonal Antibody
mbIL-15	Membrane bound Interleukin-15
mbIL-21	Membrane bound Interleukin-21
MCC	Merkel Cell Carcinoma
mcg	micrograms
MDS	Myelodysplastic Syndrome
Mel	Melphalan
mg	milligrams
mL	milliliters
MM	Multiple Myeloma
MR	Mortality Rate
MRD	Minimal Residual Disease
MSI-H	Microsatellite Instability
NHL	Non-Hodgkin Lymphoma
NK cells	Natural Killer cells
NK-DLI	NK cell donor lymphocyte infusions
NSCLC	Non-small Cell Lung Cancer
OR	Overall Response
PBMC	Peripheral Blood Mononuclear Cells
PB-NK	Peripheral blood NK cells
PBSCT	Peripheral Blood Stem Cell Transplant
PD	Progressive Disease
PD-1	Programmed Death cell protein 1
PDL-1	Programmed Death-Ligand 1
PM21	Plasma Membrane 21
PO	orally
PR	Partial Response
r/r	Relapsed/Refractory
RCC	Renal Cell Cancer
RF	Receptor Fusion
RP2D	Recommended Phase II Dose
RPMI-1640	Roswell Park Memorial Institute Medium
SC	Subcutaneous
SCC	Squamous Cell Carcinoma
SCF	Stem Cell Factor
SCGM	Stem Cell Growth Medium
SCLC	Small Cell Lung Cancer
SD	Stable Disease
TBI	Total Body Irraditation
TMD	Transmembrane Domain
TNBC	Triple Negative Breast Cancer
TNBC	Advanced Triple Negative Breast Cancer
TPO	Thrombopoietin
UCB-CD34	Umbilical cord blood CD34+ cells
UCB-NK	Umbilical cord blood NK cells
UCBT	Umbilical Cord Blood Transplant
VEGF	Vascular Endothelial Growth Factor
α-MEM	α-Minimum Essential Medium
