# Supplementary material for: Natural killer cells in clinical development as non-engineered, engineered, and combination therapies
Source: J Hematol Oncol. 2022 Nov 8;15:164. doi: 10.1186/s13045-022-01382-5 (PMC9644572; doi:10.1186/s13045-022-01382-5)
Supplement: Supplementary file 2 — Additional file 2: Table S2. List of clinical trials with engineered NK cell therapies. N = 53 clinical trials (Phase I, II, or I/II) evaluating the infusion of engineered NK cell therapies in hematological or solid tumor patients were registered on ClinicalTrials.gov until 31–12–2021. Studies are sorted by NK cell source (PB-NK, UCB-NK, iPSCs, NK-92, Unknown). The type of engineered NK products (scFv-CAR-NK, Receptor-CAR-NK, CD16-engineered, or CD16- and scFv-engineered CAR-NK), the engineering method, transgene structure, and the clinical trial design and outcome (when available) are presented. Trial status is updated to August 2022. PB: peripheral blood; UCB: umbilical cord blood; iPSCs: induced pluripotent stem cells; scFv: single-chain variable fragment. [file 13045_2022_1382_MOESM2_ESM.xlsx]

## Sheet: Table 2
NK source	Row number	Trial identifier (Phase)	Company/Sponsor	Product name	Type	Malignancy	Target	Engineering method	Transgene	Culture process	Clinical trial design	Outcome	Status	References
PB-NK	1	NCT03415100 (I)	The Third Affiliated Hospital of Guangzhou Medical University	Not applicable	No information found	Metastatic Solid Tumors (n=30)	CAR: NKG2D Ligands (Receptor engineered)	mRNA electroporation	anti-NKG2DL.CD8a. DAP12	PBMC derived NK cells cultured in NK cell growth medium with 1% HS and IL-2.	Conditioning with chemotherapy followed by CAR-NK cell dose escalation infusion of 2x10^7 - 2x10^9 CAR-NK cells once or twice a week with a max of 6 infusions (ultrasound-guided percutaneous injection). Both intraperitoneal infusions with autologous CAR-NK (n=1) and intratumoral injections with haploidentical CAR-NK cells (n=2).	No dose-limiting toxicities observed or GVHD (for allogeneic NK therapy). 1/3 CRM and 3/3 SD. All patients died.	Unknown	(169)
	2	NCT03690310 (I)	Allife Medical Science and Technology	Not applicable	No information found	B-cell Lymphoma (n=9)	CAR: CD19 (scFv engineered)	No information found	No information found	No information found	No information found	Not applicable	Unknown	Only ClinicalTrials.gov
	3	NCT03692767 (I)	Allife Medical Science and Technology	Not applicable	No information found	B-cell Lymphoma (n=9)	CAR: CD22 (scFv engineered)	No information found	No information found	No information found	No information found	Not applicable	Unknown	Only ClinicalTrials.gov
	4	NCT03824964 (I)	Allife Medical Science and Technology, Beijing Cancer Hospital	Not applicable	No information found	B-cell Lymphoma (n=10)	CAR: CD19/22 (scFv engineered)	No information found	No information found	No information found	No information found	Not applicable	Unknown	Only ClinicalTrials.gov
	5	NCT03824951 (I)	Allife Medical Science and Technology, Beijing Cancer Hospital	Not applicable	No information found	B-cell Lymphoma (n=10)	CAR: CD19 (scFv engineered)	No information found	No information found	No information found	No information found	Not applicable	Unknown	Only ClinicalTrials.gov
	6	NCT03692663 (I)	Allife Medical Science and Technology	Not applicable	No information found	Prostatic Cancer (n=9)	CAR: PSMA (scFv engineered)	No information found	No information found	No information found	Conditioning with Cy followed by infusion of CAR-NK cells. Dose escalation infusion of 0.5-3x10^7 CAR-NK cells/kg.	Not applicable	Recruiting	Only ClinicalTrials.gov
	7	NCT03692637 (I)	Allife Medical Science and Technology	Not applicable	No information found	Ovarian Cancer (n=30)	CAR: Mesothelin (scFv engineered)	No information found	No information found	No information found	No information found	Not applicable	Unknown	Only ClinicalTrials.gov
	8	NCT04623944 (I)	Nkarta Therapeutics	NKX101-101	HLA haploidentical or unrelated off-the-shelf donor	AML or MDS (n=90)	CAR: NKG2D Ligands (Receptor engineered)	Gamma-retroviral	anti-NKG2DL. OX40.CD3z.IL-15	PBMC derived NK cells cultured with stimulatory cells, transduced and expanded by mbIL-15.	Conditioning with Cy/Flu followed by 3 doses of CAR-NK cells. Dose escalation infusion of 1x10^8, 3x10^8 and 10x10^8 CAR-NK cells/kg.	Not applicable	Recruiting	(295)
	9	NCT05020678 (I)	Nkarta Therapeutics	NKX019	No information found	NHL, CLL or B-ALL (n=60)	CAR: CD19 (scFv engineered)	Gamma-retroviral	anti-CD19.OX40.CD3z.IL-15	PBMC derived NK cells cultured with stimulatory cells, transduced and expanded by mbIL-15.	Conditioning with Cy/Flu followed by 3 weekly doses of NKX019 on days 0, 7 and 14. Part 1: dose finding (start with 3x10^8 CAR-NK cells) 3 weekly doses. Part 2: maximum tolerated dose as determined in Part 1.	Not applicable	Recruiting	Only ClinicalTrials.gov
	10	NCT00995137 (I)	St. Jude Children's Research Hospital, National Cancer Institute, Assisi Foundation	Not applicable	HLA haploidentical related donor	B-ALL (n=14)	CAR: CD19 (scFv engineered)	No information found	No information found	No information found	No information found	No published results found	Completed	(296)
	11	NCT01974479 (I pilot study)	National University Health System Singapore	Not applicable	HLA haploidentical related donor	B-ALL (n=20)	CAR: CD19 (scFv engineered)	mRNA electroporation	anti-CD19.4-1BB.CD3z	PBMC derived NK cells cultured with K562-mb15-4-1BBL and IL-2, then transduced.	Conditioning with Cy/Flu followed by single dose of CAR-NK cells of 0.5-5x10^7 cells/kg up to 1x10^8 cells/kg and IL-2 SC.	Not applicable	Suspended (Interim review)	Only ClinicalTrials.gov
UCB-NK	12	NCT03056339 (I/II)	MD Anderson Cancer Center	Not applicable	No information found	B-cell Lymphoma (n=36)	CAR: CD19 (scFv engineered)	Gamma-retroviral	anti-CD19. CD28TM+IC.CD3z.IL-15.Casp9	Cord blood derived NK cells cultured with K562 feeder cells and IL-2 and transduced on day 6 and harvested on day 15.	Conditioning with Cy/Flu followed by KIR (mis)matched CAR-NK cell infusion of either 1x10^5, 1x10^6 or 1x10^7 cells/kg (single infusion).	Myelotoxicities, no severe toxicities or GVHD. 8/11 objective response from which 7/11 had CR. Response duration cannot be assessed due to post remission therapies (n=11).	Active, not recruiting	(170)
	13	NCT03579927 (I/II)	MD Anderson Cancer Center, National Cancer Institute	Not applicable	HLA matched or haploidentical donor	B-cell Lymphoma (n=0)	CAR: CD19 (scFv engineered)	Gamma-retroviral	anti-CD19.CD28.CD3z.IL-15.Casp9	No information found	Conditioning with high dose chemotherapy (days -14 to -8) followed by CAR-NK cell infusion (day -5) and auto-HSCT (day 0).	Not applicable	Withdrawn (lack of funding)	Only ClinicalTrials.gov
	14	NCT05110742 (I/II)	MD Anderson Cancer Center	Not applicable	No information found	Relapsed/Refractory Hematological Malignances (n=48)	CAR: CD5 (scFv engineered)	Gamma-retroviral	Contains: anti-CD5.IL-15	No information found	Phase I: dose escalation: conditioning with Cy/Flu followed by infusion with cryopreserved CAR-NK cells (1x10^7; 1x10^8; 1x10^9 or 1x10^10). Phase II: 2 optimal doses from Phase I -> conditioning with Cy/Flu followed by infusion with cryopreserved CAR-NK cells.	Not applicable	Not yet recruiting	Only ClinicalTrials.gov
	15	NCT05092451 (I/II)	MD Anderson Cancer Center	Not applicable	No information found	B-cell Lymphoma, MDS and AML (n=94)	CAR: CD70 (scFv engineered)	Gamma-retroviral	Contains: CD70.IL-15	No information found	Conditioning with Cy followed by infusion of CAR-NK cells and subsequent chemotherapy (Flu).	Not applicable	Not yet recruiting	Only ClinicalTrials.gov
	16	NCT05020015 (II)	Takeda	TAK-007	No information found	Relapsed/Refractory B-cell NHL or Indolent NHL (n=242)	CAR: CD19 (scFv engineered)	Gamma-retroviral	anti-CD19. CD28TM+IC.CD3z.IL-15.Casp9	No information found	Part 1: Dose escalation and dose expansion: conditioning with Cy/Flu followed by infusion with CAR-NK cells (escalation: 2x10^8; 8x10^8) (expansion: 2x10^8; 8x10^8 for both r/r LBCL and r/r iNHL). Part 2: Optimal dose from part 1: conditioning with Cy/Flu followed by single dose of CAR-NK cells (r/r LBCL and r/r iNHL).	Not applicable	Recruiting	Only ClinicalTrials.gov
	17	NCT05008536 (I)	Xinqiao Hospital of Chongqing, Sichuan Kelun-Biotech Biopharmaceutical	Not applicable	No information found	MM (n=27)	CAR: BCMA (scFv engineered)	No information found	No information found	No information found	Conditioning with Cytoxan and Flu followed by single CAR-NK cell infusion. Escalating doses of 1-3x10^6; 3-6x10^6 and 0.6-1.2x10^7 CAR-NK cells/kg.	Not applicable	Recruiting	Only ClinicalTrials.gov
	18	NCT04796675 (I/II)	Wuhan Union Hospital, Shanghai Simnova Biotechnology	Not applicable	No information found	NHL or CLL (n=27)	CAR: CD19 (scFv engineered)	Gamma-retroviral	Contains: anti-CD19.IL-15	No information found	Conditioning with Cy/Flu followed by a single infusion of CAR-NK cells on day 0. Escalating doses of 0.01x10^7, 0.1x10^7 and 1.0x10^7 CAR-NK cells. Maximum dose can be extended.	Not applicable	Recruiting	Only ClinicalTrials.gov
iPSCs	19	NCT04245722 (I)	Fate Therapeutics	FT596	Unrelated off-the-shelf donor	B-cell Lymphoma and CLL (n=552)	CAR: CD19 (scFv engineered) and mAb: CD20 (CD16 engineered)	No information found	hnCD16.anti-CD19.NKG2D TM.2B4.CD3z.IL-15RF	iPSCs transduced and differentiated in CD34+ hnCD16+ (18-21 days), CD34 differentiation in B0 medium with 20% HS, IL-3, IL-7, IL-15, SCF, Flt3L on EL08-1D2 stroma (culture days 28-35). NK-cells expanded using irradiated K562-mbIL21-41BBL cells and IL-2.	Conditioning with Cy/Flu followed by monotherapy of CAR-NK cells vs infusion with CAR-NK cells in combination with a single dose of mAb. Dose escalation infusion of 30x10^6, 90x10^6, 300x10^6 and 900x10^6 CAR-NK cells. CD20 targeting mAbs Rituximab and Obinutuzumab for the indications r/r B-cell Lymphoma and r/r CLL.	Interim clinical data (Oct 2021): No severe toxicities or GVHD. Overall: 18 patients achieved OR, including 12 patients with CR on day 29 following FT596. 9 of these patients were previously treated with autologous CD19-targeted CAR T-cell therapy and 6/9 achieved an OR. Monotherapy (n=12 evaluable for efficacy): 8 patients achieved OR from which 3 a CR. Combination therapy (n=12 evaluable for ef…	Recruiting	(144, 171, 223)
	20	NCT04555811 (I)	Masonic Cancer Center, University of Minnesota	FT596	Unrelated off-the-shelf donor	NHL, DLBCL, High-grade B-cell Lymphoma (n=50)	CAR: CD19 (scFv engineered) and mAb: CD20 (CD16 engineered)	No information found	hnCD16.anti-CD19.NKG2D TM.2B4.CD3z.IL-15RF	iPSCs transduced and differentiated in CD34+ hnCD16+ (18-21 days), CD34 differentiation in B0 medium with 20% HS, IL-3, IL-7, IL-15, SCF, Flt3L on EL08-1D2 stroma (culture days 28-35). NK-cells expanded using irradiated K562-mbIL21-41BBL cells and IL-2.	Up to three sequential FT596 doses on day 30 after auto-HSCT: 9x10^7, 3x10^8 or 9x10^8 cells. FT596 2-3 days after CD20 mAb Rituximab IV (up to 7 days until Rituximab- related toxicities resolve)	Not applicable	Recruiting	(144, 171)
	21	NCT04023071 (I)	Fate Therapeutics	FT516	Unrelated off-the-shelf donor	B-cell Lymphoma and AML (n=234)	mAb: CD20 (CD16 engineered)	Lentiviral	hnCD16	iPSCs transduced and differentiated in CD34+ hnCD16+ (18-21 days), CD34 differentiation in B0 medium with 20% HS, IL-3, IL-7, IL-15, SCF, Flt3L on EL08-1D2 stroma (culture days 28-35). NK-cells expanded using irradiated K562-mbIL21-41BBL cells and IL-2.	A 4-armed study: Arm 1: conditioning with Cy/Flu followed by monotherapy of CAR-NK cells (3x once-weekly doses) + IL-2 supplement. Arm 2: Combination therapy: arm 1 in combination with a single dose of CD20 targeting mAbs (Rituximab and Obinutuzumab). Arm 3: including extended dosing schedules of 30x10^6, 90x10^6, 300x10^6 and 900x10^6 CAR-NK cells. Arm 4: including conditioning with Bendamustine.	Interim clinical data (Oct 2021): No severe toxicities or GVHD.Dose escalation study: From the 10/18 patient naïve to CAR-T treatment, 8/10 achieved OR from which 5/10 CR. 3/8 patients previously treated with CAR-T treatment received OR and CR. 8/18 continue in ongoing response at a median follow up of 8.3 months.	Recruiting	(171, 220)
	22	NCT04551885 (I)	Fate Therapeutics	FT516	Unrelated off-the-shelf donor	Solid Tumors (n=12)	mAb: PD-L1 (CD16 engineered)	Lentiviral	hnCD16	iPSCs transduced and differentiated in CD34+ hnCD16+ (18-21 days), CD34 differentiation in B0 medium with 20% HS, IL-3, IL-7, IL-15, SCF, Flt3L on EL08-1D2 stroma (culture days 28-35). NK-cells expanded using irradiated K562-mbIL21-41BBL cells and IL-2.	Conditioning with Cy/Flu followed by infusion with CAR-NK cells in combination with a single dose of PD-L1 targeting mAb (Avelumab).	Not applicable	Active, not recruiting	(171)
	23	NCT04630769 (I)	Masonic Cancer Center, University of Minnesota	FT516	Unrelated off-the-shelf donor	Ovarian Cancer, Fallopian Tube Adenocarcinoma, Primary Peritoneal Cavity Cancer (n=3)	mAb: B7-H3 (CD16 engineered)	Lentiviral	hnCD16	iPSCs transduced and differentiated in CD34+ hnCD16+ (18-21 days), CD34 differentiation in B0 medium with 20% HS, IL-3, IL-7, IL-15, SCF, Flt3L on EL08-1D2 stroma (culture days 28-35). NK-cells expanded using irradiated K562-mbIL21-41BBL cells and IL-2.	5 cohorts: Cohort 1-3: escalating doses of CAR-NK cells (9x10^7; 3x10^8 or 9x10^8 cells) on days 1, 8 and 15 plus IL-2. Cohort 4 and 5: safe dose CAR-NK cells plus B7-H3 targeting mAb (Enoblituzumab) on day 6 plus IL-2.	No published results found	Completed	(171)
	24	NCT04714372 (I)	Masonic Cancer Center, University of Minnesota	FT538	Unrelated off-the-shelf donor	AML, Myeloid Leukemia and Monocytic Leukemia (n=50)	mAb: CD38 (CD16 engineered)	No information found	hnCD16.IL-15RF.CD38 KO	iPSCs transduced and differentiated in CD34+ hnCD16+ (18-21 days), CD34 differentiation in B0 medium with 20% HS, IL-3, IL-7, IL-15, SCF, Flt3L on EL08-1D2 stroma (culture days 28-35). NK-cells expanded using irradiated K562-mbIL21-41BBL cells and IL-2.	A 4-armed study: Dose level 1-4: 1x10^8; 3x10^8;1x10^9 or 1.5x10^9 cells/dose. Conditioning with Cy/Flu followed by CAR-NK cell infusion (day 1, day 8 and day 15) + CD38 targeting mAb (Daratumumab) prior and after CAR-NK infusion.	Not applicable	Recruiting	(171)
	25	NCT04614636 (I)	Fate Therapeutics	FT538	Unrelated off-the-shelf donor	AML and MM (n=105)	mAb: CD38 (CD16 engineered)	No information found	hnCD16.IL-15RF.CD38 KO	iPSCs transduced and differentiated in CD34+ hnCD16+ (18-21 days), CD34 differentiation in B0 medium with 20% HS, IL-3, IL-7, IL-15, SCF, Flt3L on EL08-1D2 stroma (culture days 28-35). NK-cells expanded using irradiated K562-mbIL21-41BBL cells and IL-2.	A 3-armed study: conditioning with Cy/Flu followed by monotherapy of CAR-NK cells (r/r AML) +/- CD38 targeting mAbs Daratumumab (r/r MM) or Elotuzumab (r/r MM).	Not applicable	Recruiting	(171)
	26	NCT05069935 (I)	Fate Therapeutics	FT538	Unrelated off-the-shelf donor	Solid Tumors (n=189)	mAb: CD38 (CD16 engineered)	No information found	hnCD16.IL-15RF.CD38 KO	iPSCs transduced and differentiated in CD34+ hnCD16+ (18-21 days), CD34 differentiation in B0 medium with 20% HS, IL-3, IL-7, IL-15, SCF, Flt3L on EL08-1D2 stroma (culture days 28-35). NK-cells expanded using irradiated K562-mbIL21-41BBL cells and IL-2.	A 2-armed study: dose escalation and dose expansion: conditioning with Cy/Flu followed by infusion with CAR-NK cells in combination with a single dose of CD38 targeting mAbs (Avelumab, Trastuzumab or Cetuximab) that induces ADCC, or with immune checkpoint inhibitors (Atezolizumab, Nivolumab, Pembrolizumab).	Not applicable	Recruiting	(171)
	27	NCT05182073 (I)	Fate Therapeutics	FT576	Unrelated off-the-shelf donor	MM (n=168)	CAR: BCMA (scFv engineered) and mAb: CD38 (CD16 engineered)	No information found	Contains: hnCD16.anti-BCMA.IL-15RF.CD38 KO	iPSCs transduced and differentiated in CD34+ hnCD16+ (18-21 days), CD34 differentiation in B0 medium with 20% HS, IL-3, IL-7, IL-15, SCF, Flt3L on EL08-1D2 stroma (culture days 28-35). NK-cells expanded using irradiated K562-mbIL21-41BBL cells and IL-2.	Conditioning with Cy/Flu followed by infusion with FT576 given as a single or fractionated dose with/without CD38 targeting mAb (Daratumumab).	Not applicable	Recruiting	(144, 171)
NK-92	28	NCT02839954 (I/II)	PersonGen BioTherapeutics (Suzhou), The First People's Hospital of Hefei, Hefei Binhu Hospital	Not applicable	Off-the-shelf cell line	Solid Tumors (n=10)	CAR: MUC1 (scFv engineered)	No information found	contains: anti-MUC1	No information found	No information found	Not applicable	Unknown	(297)
	29	NCT03656705 (I)	Xinxiang Medical University	Not applicable	Off-the-shelf cell line	NSCLC (n=5)	CAR: PD1 (scFv engineered)	Lentiviral	anti-PD1.CCCR.NKG2D TM+IC.41BB IC	No information found	Starting dose of 1x10^7-1x10^8 CAR-NK cells twice a week.	Not applicable	Enrolling by invitation	(153, 298)
	30	NCT02944162 (I/II)	PersonGen BioTherapeutics (Suzhou), The First People's Hospital of Hefei, Hefei Binhu Hospital	Not applicable	Off-the-shelf cell line	AML (n=10)	CAR: CD33 (scFv engineered)	Lentiviral	anti-CD33.CD28. 41BB.CD3z	NK-92-MI cells expressing human IL-2 transduced and expanded and co-irradiated (10Gy) prior to infusion.	Conditioning with chemotherapy (different for every patient) followed by 3 doses of co-irradiated CAR-NK cells. Dose escalation infusion of 3x10^8, 6x10^8 and 1x10^9 CAR-NK cells on day 1,3 and 5 respectively (n=2) and 1x10^9, 3x10^9 and 5x10^9 cells on day 1, 4 and 7 respectively (n=1).	No significant adverse effects observed. 1/3 patients did not respond to the treatment. 2/3 responded, however, relapsed after 1 month and 4 months.	Unknown	(172)
	31	NCT03940833 (I/II)	Asclepius Technology Company Group (Suzhou)	Not applicable	Off-the-shelf cell line	MM (n=20)	CAR: BCMA (scFv engineered)	No information found	No information found	No information found	No information found	Not applicable	Unknown	Only ClinicalTrials.gov
	32	NCT02892695 (I/II)	PersonGen BioTherapeutics (Suzhou), The First People's Hospital of Hefei, Hefei Binhu Hospital	PCAR-119	Off-the-shelf cell line	B-cell Lymphoma and Leukemia (n=10)	CAR: CD19 (scFv engineered)	No information found	anti-CD19. TCRz.CD28.41BB	No information found	No information found	Not applicable	Unknown	Only ClinicalTrials.gov
	33	NCT02742727 (I/II)	PersonGen BioTherapeutics (Suzhou), The First People's Hospital of Hefei, Hefei Binhu Hospital	Not applicable	Off-the-shelf cell line	Leukemia or Lymphoma (n=10)	CAR: CD7 (scFv engineered)	No information found	anti-CD7. TCRz.CD28.41BB	No information found	No information found	Not applicable	Unknown	Only ClinicalTrials.gov
	34	NCT03940820 (I/II)	Asclepius Technology Company Group (Suzhou)	Not applicable	Off-the-shelf cell line	Solid Tumors (n=20)	CAR: ROBO1 (scFv engineered)	No information found	No information found	No information found	Single dose of CAR-NK cells without any conditioning chemotherapeutic regimen.	Not applicable	Unknown	(299)
	35	NCT03383978 (I)	Johann Wolfgang Goethe University Hospital, DRK Blutspendedienst Baden-Württemberg-Hessen gGmbH, Georg-Speyer-Haus, LOEWE Center Frankfurt Cancer Institute, German Cancer Research Center	NK-92/5.28.z or HER2.taNK	Off-the-shelf cell line	GBM (n=42)	CAR: HER2 (scFv engineered)	Lentiviral	No information found	NK-92/5.28.z cells cultured in X-VIVO 10 recombinant transferrin medium with 5% heat inactivated human plasma and IL-2 at a concentration of 5x10^4 cells/mL. The cells were y-irradiated with 10Gy prior to infusion.	Intracranial application of 1x10^8-1x10^9 NK-92/5.28.z cells.	Not applicable	Recruiting	(300)
	36	NCT03941457 (I/II)	Asclepius Technology Company Group (Suzhou)	Not applicable	Off-the-shelf cell line	Pancreatic Cancer (n=9)	CAR: ROBO1 (scFv engineered)	No information found	No information found	No information found	No information found	Not applicable	Recruiting	(299)
	37	NCT03931720 (I/II)	Asclepius Technology Company Group (Suzhou)	Not applicable	Off-the-shelf cell line	Solid Tumors (n=20)	CAR: ROBO1 (scFv engineered)	No information found	No information found	No information found	No information found	Not applicable	Unknown	Only ClinicalTrials.gov
	38	NCT04052061 (I)	ImmunityBio	CD19 t-haNK	Off-the-shelf cell line	DLBCL (n=0)	CAR: CD19 (scFv engineered) and mAb: unknown (CD16 engineered)	No information found	Contains: anti-CD19 + hnCD16 + ER IL-2	NK-92 cells transduced and cultured in phenol-red free and gentamycin-free X-VIVO 10 medium with 5% HS at a concentration of 5x10^5 cells/mL. t-haNK cells were co-irradiated prior to infusion.	No information found	Not applicable	Withdrawn (trial not initiated)	(71, 301)
	39	NCT04050709 (I)	ImmunityBio	PD-L1 t-haNK	Off-the-shelf cell line	Advanced or Metastatic Solid Tumors (n=16)	CAR: PD-L1 (scFv engineered) and mAb: unknown (CD16 engineered)	No information found	Contains: anti-PDL1 + hnCD16 + ER IL-2	NK-92 cells transduced and cultured in phenol-red free and gentamycin-free X-VIVO 10 medium with 5% HS at a concentration of 5x10^5 cells/mL. t-haNK cells were co-irradiated prior to infusion.	Cohort 1: dose escalation infusion of ~2x10^9 CAR-NK cells twice a week (n=6 >100 doses total). Cohort 2: when maximum tolerated dose is defined: increase to ~4x10^9 CAR-NK cells twice a week.	Not applicable	Active, not recruiting	(71, 301)
	40	NCT04927884 (I/II)	ImmunityBio	PD-L1 t-haNK	Off-the-shelf cell line	Advanced TNBC (n=79)	CAR: PD-L1 (scFv engineered) and mAb: Trop-2 (CD16 engineered)	No information found	Contains: anti-PDL1 + hnCD16 + ER IL-2	NK-92 cells transduced and cultured in phenol-red free and gentamycin-free X-VIVO 10 medium with 5% HS at a concentration of 5x10^5 cells/mL. t-haNK cells were co-irradiated prior to infusion.	Phase Ib: Dose escalation study of Trop-2 targeting mAb Sacituzumab, chemotherapy (Cy), N-803 (Il-15), CAR-NK cells ~2x10^9 cells IV on days 1 and 8 of each cycle (every 3 weeks, up to 17 cycles). Phase II: Sacituzumab dose based on Phase Ib with chemotherapy and CAR-NK cells.	Not applicable	Active, not recruiting	(71, 301)
	41	NCT04390399 (II)	ImmunityBio	PD-L1 t-haNK	Off-the-shelf cell line	Pancreatic Cancer (n=328)	CAR: PD-L1 (scFv engineered) and mAb: unknown (CD16 engineered)	No information found	Contains: anti-PDL1 + hnCD16 + ER IL-2	NK-92 cells transduced and cultured in phenol-red free and gentamycin-free X-VIVO 10 medium with 5% HS at a concentration of 5x10^5 cells/mL. t-haNK cells were co-irradiated prior to infusion.	Comparison of multiple combinations of chemotherapy with N-803 (IL-15), Aldoxorubicin HCL and CAR-NK cells.	Overall survival for third, fourth- and fifth-line patients is 5.8 months compared to the historical 3 months survival. Of this, 30 subjects in third line have overall survival of 6.3 months. Serious adverse effects were rare (8%) and no treatment related deaths were reported.	Recruiting	(71, 301, 302)
	42	NCT03228667 (II)	ImmunityBio	PD-L1 t-haNK	Off-the-shelf cell line	NSCLC, SCLC, HNSCC, RCC, CRC, Urothelial Carcinoma, MCC, Melanoma, Gastric Cancer, Cervical Cancer, HCC, MSI-H and dMMR Solid Tumors (n=145)	CAR: PD-L1 (scFv engineered) and mAb: PD-1/PD-L1 (CD16 engineered)	No information found	Contains: anti-PDL1 + hnCD16 + ER IL-2	NK-92 cells transduced and cultured in phenol-red free and gentamycin-free X-VIVO 10 medium with 5%HS at a concentration of 5x10^5 cells/mL. t-haNK cells were co-irradiated prior to infusion.	Comparison of multiple single administrations of PD-1/PD-L1 targeting mAbs (Avelumab, PD-L1) that induces ADCC or immune checkpoint inhibitors (Pembrolizumab, Nivolumab, Atezolizumab or Durvalumab), (with or without N-803 (IL-15) and CAR-NK cells ~2x10^9 cells/dose weekly (up to 17 cycles) to patients who have been treated with PD1/PD-L1 immune checkpoint inhibitors.	Not applicable	Active, not recruiting	(71, 301)
	43	NCT04847466 (II)	National Cancer Institute (& NantKwest)	PD-L1 t-haNK	Off-the-shelf cell line	GEJ Cancers, Advanced HNSCC (n=55)	CAR: PD-L1 (scFv engineered) and mAb: unknown (CD16 engineered)	No information found	Contains: anti-PDL1 + hnCD16 + ER IL-2	NK-92 cells transduced and cultured in phenol-red free and gentamycin-free X-VIVO 10 medium with 5% HS at a concentration of 5x10^5 cells/mL. t-haNK cells were co-irradiated prior to infusion.	PD-L1 CAR-NK cells (2x10ˆ9) IV every week. After the week 6 treatment, these cells will be given every 2 weeks. N-803 SC every 4 weeks (1 week after starting treatment with the PDL-1 CAR-NK cells). PD-1 targeting mAb immune checkpoint inhibitor Pembrolizumab is administered IV every 6 weeks on the same day as the PD-L1 CAR-NK cells.	Not applicable	Recruiting	(71, 301)
	44	NCT03853317 (II)	ImmunityBio	haNK	Off-the-shelf cell line	MCC (n=9)	mAb: PD-L1 (CD16 engineered)	No information found	hnCD16 + ER IL-2	NK-92 cells transduced and cultured in phenol-red free and gentamycin-free X-VIVO 10 medium with 5% HS at a concentration of 5x10^5 cells/mL. haNK cells were co-irradiated prior to infusion.	Treatment with PD-L1 targeting mAb Avelumab with haNK cells every 2 weeks and N-803 (IL-15) every 3 weeks.	Not applicable	Terminated (not meeting recruitment goal)	(71)
	45	NCT03563170 (I/II)	ImmunityBio	haNK	Off-the-shelf cell line	HCC (Non-Resectable or Recurrent) (n=0)	mAb: PD-L1 (CD16 engineered)	No information found	hnCD16 + ER IL-2	NK-92 cells transduced and cultured in phenol-red free and gentamycin-free X-VIVO 10 medium with 5% HS at a concentration of 5x10^5 cells/mL. haNK cells were co-irradiated prior to infusion.	Treatment with adenoviral and yeast based vaccines plus PD-L1 targeting mAb (Cetuximab or Avelumab) and haNK cells.	Not applicable	Withdrawn (enrollment not initiated)	(71)
	46	NCT03329248 (I/II)	ImmunityBio	haNK	Off-the-shelf cell line	Pancreatic Cancer (n=80)	mAb: PD-L1 (CD16 engineered)	No information found	hnCD16 + ER IL-2	NK-92 cells transduced and cultured in phenol-red free and gentamycin-free X-VIVO 10 medium with 5% HS at a concentration of 5x10^5 cells/mL. haNK cells were co-irradiated prior to infusion.	Treatment with adenoviral, yeast and fusion protein based vaccines plus PD-L1 mAb (Avelumab) that induces ADCC or VEGF immunomodulator (Bevacizumab) and haNK cells.	Not applicable	Unknown	(71)
	47	NCT03387098 (I/II)	ImmunityBio	haNK	Off-the-shelf cell line	Pancreatic Cancer (n=173)	mAb: PD-L1 (CD16 engineered)	No information found	hnCD16 + ER IL-2	NK-92 cells transduced and cultured in phenol-red free and gentamycin-free X-VIVO 10 medium with 5% HS at a concentration of 5x10^5 cells/mL. haNK cells were co-irradiated prior to infusion.	Treatment with adenoviral and yeast based vaccines plus PD-L1 mAb (Avelumab) that induces ADCC or VEGF immunomodulator (Bevacizumab) and haNK cells.	Not applicable	Unknown	(71)
	48	NCT03586869 (I/II)	ImmunityBio	haNK	Off-the-shelf cell line	Pancreatic Cancer (n=173)	mAb: PD-L1 (CD16 engineered)	No information found	hnCD16 + ER IL-2	NK-92 cells transduced and cultured in phenol-red free and gentamycin-free X-VIVO 10 medium with 5% HS at a concentration of 5x10^5 cells/mL. haNK cells were co-irradiated prior to infusion.	Treatment with adenoviral and yeast based vaccines plus PD-L1 mAb (Avelumab) that induces ADCC or VEGF immunomodulator (Bevacizumab) and haNK cells.	Not applicable	Unknown	(71)
	49	NCT03563144 (II)	ImmunityBio	haNK	Off-the-shelf cell line	Metastatic Pancreatic Cancer (n=0)	mAb: PD-L1 (CD16 engineered)	No information found	hnCD16 + ER IL-2	NK-92 cells transduced and cultured in phenol-red free and gentamycin-free X-VIVO 10 medium with 5% HS at a concentration of 5x10^5 cells/mL. haNK cells were co-irradiated prior to infusion.	Treatment with adenoviral and yeast based vaccines plus PD-L1 mAb (Avelumab) that induces ADCC or VEGF immunomodulator (Bevacizumab) and haNK cells.	Not applicable	Withdrawn (trial not initiated)	(71)
	50	NCT03387111 (I/II)	ImmunityBio	haNK	Off-the-shelf cell line	SCC (n=65)	mAb: PD-L1 (CD16 engineered)	No information found	hnCD16 + ER IL-2	NK-92 cells transduced and cultured in phenol-red free and gentamycin-free X-VIVO 10 medium with 5% HS at a concentration of 5x10^5 cells/mL. haNK cells were co-irradiated prior to infusion.	Treatment with adenoviral and yeast based vaccines plus PD-L1 mAb (Avelumab) that induces ADCC or VEGF immunomodulator (Bevacizumab) and haNK cells.	Not applicable	Unknown	(71)
Unknown	51	NCT05137275 (I)	Shanghai East Hospital, Imbioray (Hangzhou) Biomedicine	Not applicable	No information found	Locally Advanced or Metastatic Solid Tumors (n=56)	CAR: 5T4 (scFv engineered)	No information found	No information found	No information found	A 3+3 dose escalation study: infusions with CAR-NK cells (2.0x10^9 cells up to 3x10^9 cells) on day 1 and 3 of each cycle (every 21 days).	Not applicable	Recruiting	Only ClinicalTrials.gov
	52	NCT04639739 (I)	Xinqiao Hospital of Chongqing, Precision Biotech Taiwan Corp	Not applicable	No information found	NHL (n=9)	CAR: CD19 (scFv engineered)	No information found	No information found	No information found	Conditioning with Cy/Flu followed by 3 doses of CAR-NK cells. Dose escalation infusion of 2, 6 and 20x10^6 CAR-NK cells/kg.	Not applicable	Not yet recruiting	Only ClinicalTrials.gov
	53	NCT05008575 (I)	Xinqiao Hospital of Chongqing, Sichuan Kelun-Biotech Biopharmaceutical	Not applicable	No information found	AML (n=27)	CAR: CD33 (scFv engineered)	No information found	No information found	No information found	Conditioning with Cytoxan/Flu followed by multiple doses of CAR-NK cells. Escalating doses of 1-3x10^6 cells/kg; 3-6x10^6 cells/kg and 0.6-1.2x10^7 cells/kg CAR-NK cells.	Not applicable	Recruiting	Only ClinicalTrials.gov

## Sheet: Abbreviations
4-1BBL	4-1BB ligand
aAPC	Artificial antigen presenting cells
ADCC	Antibody-Dependent Cellular Cytotoxicity
allo	allogeneic
AML	Acute Myeloid Leukemia
Ara-C	Cytarabine (cytosine arabinoside)
auto	autologous
B-ALL	B cell - Acute Lymphoblastic Leukemia
Ben	Bendamustine
BMT	Bone Marrow Transplant
BTC	Biliary Tract Cancer
Bu	Busulfan
CAR	Chimeric Antigen Receptor
CCCR	Chimeric Costimulatory Converting Receptor
CIML	Cytokine Induced Memory-like
CLL	Chronic Lymphocytic Leukemia
Clo	Clofarabine
CML	Chronic Myeloid Leukemia
CR	Complete Response
CRC	Colorectal Cancer
CMR	Complete Metabolic Response
CRS	Cytokine Release Syndrome
Cy	Cyclophosphamide
Dec	Decitabine
DLBCL	Diffuse Large B-cell Lymphoma
DLT	Dose Limiting Toxicities
DMEM	Dulbecco's Modified Eagle's Medium
dMMR	Mismatch Repair Deficiency
DMSO	Dimethyl sulfoxide
EFS	Event-free Survival
EGFR	Epidermal Growth Factor Recepto
ER IL-2	ER-retained IL-2
Eto	Etoposide
FC21	Feeder Cells 21
FCS	Fetal Calf Serum
FL	Follicular Lymphoma
Flt-3L	FMS-like tyrosine kinase 3 ligand
Flu	Fludarabine
GBM	Glioblastoma Multiforme
G-CSF	granulocyte colony stimulating factor
GEJ	Gastroesophageal Junction
GM-CSF	Granulocyte-Macrophage Colony-Stimulating Factor
GSK3	Glycogen synthase kinase-3
GvHD	Graft versus Host Disease
Gy	Gray
haplo	haploidentical
HSA	Human Serum Albumin
HCC	Hepatocellular Carcinoma
HER2	Human Epidermal Growth Factor Receptor 2
HL	Hodgkin Lymphoma
HLA	Human Leukocyte Antigen
HNC	Head and Neck Cancer
hnCD16	high affinity non-cleavable CD16
HNSCC	Head and Neck Squamous Cell Carcinoma
HS	Human Serum
HSCT	Hematopoietic Stem Cell Transplant
HSP70	Heat Shock Protein 70
ICD	Intracellular Domain
IL-12	Interleukin-12
IL-15	Interleukin-15
IL-15Rα	Interleukin-15 receptor α
IL-18	Interleukin-18
IL-2	Interleukin-2
IL-21	Interleukin-21
IL-3	Interleukin-3
IL-6	Interleukin-6
IL-7	Interleukin-7
IP	Intraperitoneal
iPSCs	induced Pluripotent Stem Cells
IRE	Irreversible Electroporation
IU	International Unit
IV	Intravenous
kg	kilograms
KIR	Killer Ig-Like Receptor
KIR-L	Killer Ig-Like Receptor Ligand
KO	Knock Out
m^2	Body surface area
mAb	monoclonal Antibody
mbIL-15	Membrane bound Interleukin-15
mbIL-21	Membrane bound Interleukin-21
MCC	Merkel Cell Carcinoma
mcg	micrograms
MDS	Myelodysplastic Syndrome
Mel	Melphalan
mg	milligrams
mL	milliliters
MM	Multiple Myeloma
MR	Mortality Rate
MRD	Minimal Residual Disease
MSI-H	Microsatellite Instability
NHL	Non-Hodgkin Lymphoma
NK cells	Natural Killer cells
NK-DLI	NK cell donor lymphocyte infusions
NSCLC	Non-small Cell Lung Cancer
OR	Overall Response
PBMC	Peripheral Blood Mononuclear Cells
PB-NK	Peripheral blood NK cells
PBSCT	Peripheral Blood Stem Cell Transplant
PD	Progressive Disease
PD-1	Programmed Death cell protein 1
PDL-1	Programmed Death-Ligand 1
PM21	Plasma Membrane 21
PO	orally
PR	Partial Response
r/r	Relapsed/Refractory
RCC	Renal Cell Cancer
RF	Receptor Fusion
RP2D	Recommended Phase II Dose
RPMI-1640	Roswell Park Memorial Institute Medium
SC	Subcutaneous
SCC	Squamous Cell Carcinoma
SCF	Stem Cell Factor
SCGM	Stem Cell Growth Medium
SCLC	Small Cell Lung Cancer
SD	Stable Disease
TBI	Total Body Irraditation
TMD	Transmembrane Domain
TNBC	Triple Negative Breast Cancer
TNBC	Advanced Triple Negative Breast Cancer
TPO	Thrombopoietin
UCB-CD34	Umbilical cord blood CD34+ cells
UCB-NK	Umbilical cord blood NK cells
UCBT	Umbilical Cord Blood Transplant
VEGF	Vascular Endothelial Growth Factor
α-MEM	α-Minimum Essential Medium
