# Supplementary material for: Natural killer cells in clinical development as non-engineered, engineered, and combination therapies
Source: J Hematol Oncol. 2022 Nov 8;15:164. doi: 10.1186/s13045-022-01382-5 (PMC9644572; doi:10.1186/s13045-022-01382-5)
Supplement: Supplementary file 3 — Additional file 3: Table S3. List of clinical trials with non-engineered combination NK cell therapies. N = 62 clinical trials (Phase I, II, or I/II) evaluating the infusion of non-engineered allogeneic NK cells in combination with other agents were registered on ClinicalTrials.gov until 31–12–2021. Studies are sorted by types of combination therapy (NK cell priming agents, Adoptive cell therapy, Antibodies, Co-stimulation, Multiple combinations, Molecular inhibitors and NK cell engagers). Details of the combination approach and the clinical trial design and outcome (when available) are presented. Trial status is updated to August 2022. [file 13045_2022_1382_MOESM3_ESM.xlsx]

## Sheet: Table 3
Type of combination therapy	Row number	Trial identifier (Phase)	Company/Sponsor	NK source (Product name)	Type	Malignancy	Description	MoA	Culture process	Clinical trial design	Outcome	Status	References
NK cell priming agents	1	NCT01106950 (II)	Masonic Cancer Center, University of Minnesota	PB-NK	HLA haploidentical related donor	AML (n=15)	IL-2, Denileukin Diftitox (Ontak, IL-2 diphtheria toxin).	Host Treg depletion through IL2DT	CD3-/CD19-/CD56+ NK cells selected using CliniMACS Cell Selection System cultured overnight with IL-2.	Conditioning with chemotherapy (Cy/Flu) on days -6 to -2 followed by administration of Denileukin Diftirox on day -1 and -2 and NK cell infusion on day 0 at a dose of 8x10^7 cells/kg or lower. Patients received IL-2 every other day for a total of 6 doses.	Remissions at day 28 for 8/15 patients (53%), including CR (n = 3). 6 patients in remission subsequently received allo-HSCT 45 to 120 days after NK-cell therapy. Transplant-ineligible patient in CR until relapse at 8 months, and 1 patient died of neutropenic sepsis at day 30. The median duration of remission in cohort 3 was 11.2 months. Successful donor NK-cell expansion was observed in 4/15 (27%…	Terminated (study drug no longer available)	(27)
	2	NCT01898793 (I/II)	Washington University School of Medicine, American Society of Clinical Oncology, American Society of Hematology, Gabrielle's Angel Foundation, The Leukemia and Lymphoma Society, National Cancer Institute, ImmunityBio	PB-NK	HLA haplodientical related donor	AML or MDS (n=91)	IL-2 or ALT-803: IL-15/IL-15Rα fusion protein.	Immunostimulation through enhancement of cytotoxic NK cell responses	CD3-/CD56+ NK cells cultured with IL-2, IL-15 and IL-18 for 12 hours.	Conditioning with chemotherapy (Cy/Flu) followed by NK cell infusion on day 0 with either 0.5x10^6/kg CIML NK cells (phase I) and IL-2 SC every other day for 2 weeks starting on day 1 or the maximum tolerated NK cells/kg in combination with either subcutaneous ALT-803 (lead-in cohort and phase II) or IL-2 (pediatric cohort and phase II).	ALT-803 treatment resulted in reduced clinical activity compared to IL-2. Increased proliferation of CD8+ T cell numbers was observed in patients treated with ALT-803, potentially contributing to faster elimination of donor NK cells.	Active, not recruiting	(96)
	3	NCT03050216 (II)	Masonic Cancer Center, University of Minnesota	PB-NK	HLA haplodientical related donor	AML (n=8)	QUILT-3.033: ALT-803: IL-15/IL-15Rα fusion protein.	Immunostimulation through enhancement of cytotoxic NK cell responses	CD3-/CD19- NK cells selected with large-scale CliniMACS device cultured overnight with ALT-803.	Conditioning with chemotherapy (Cy/Flu) followed by NK cell infusion on day 0. ALT-803 SC with the first dose administered on day 0 (no sooner than 4 hours post NK cells), day +5 and day +10 for 3 doses total.	6/7 patients died within 6 months of treatment and 1 died within a year. Only 1 patient (14.3%) exhibited CR 42 days after infusion. No signs of successful in vivo NK cell expansion were observed in any patients (0%).	Completed	(96, 303)
	4	NCT02890758 (I)	Case Comprehensive Cancer Center	PB-NK	HLA mismatched donor	AML, MDS, CML< CLL, NHL, HL, CRC, Soft Tissue Sarcoma, Ewing sarcoma, Rhabdomyosarcoma (n=14)	ALT-803: IL-15/IL-15Rα fusion protein.	Immunostimulation through enhancement of cytotoxic NK cell responses	NK cells cultured with irradiated feeder cells OCI-AML3 expressing mbIL-21 (NKF cells) and IL-2 for three weeks.	Dose escalation of NK cells from two infusion of starting at dose Level 1 (1x10^7 cells/kg), dose Level-1 (1x10^6 cells/kg) if 2 of 6 patients at Level 1 develop DLT. Escalation to dose level 2 (2.5x10^7) and dose level 3 (5x10^7) is dependent on DLT. The experimental arm receives ALT-803 weekly for four weeks, the active comparators receive no cytokine. Cohort A: hematologic malignancies, Cohort…	Not applicable	Active, not recruiting	(304, 305)
	5	NCT02465957 (II)	ImmunityBio	NK-92 (aNK)	Off-the-shelf cell line	Stage III and IV MCC (n=24)	QUILT-3.009: combination with ALT-803 (IL-15/IL-15Rα fusion protein).	Immunostimulation through enhancement of cytotoxic NK cell responses	aNK cells cultured in phenol-red free and gentamycin-free X-VIVO 10 medium with 5% HS and irratiated prior to infusion.	aNK cells are infused at 2x10^9 cells/m2 on two consecutive days every 2 weeks.	Treatment tolerated in 3 patients with advanced MCC. PR with >70% regression at 20 weeks in 1 patient with MCC refractory to multiple prior therapies including PD-1 blockade. Changes in superficial tumors seen in 1 patient a few hours after aNK infusions, however PD at 4 weeks.	Unknown	(233, 306)
	6	NCT01478074 (I)	Altor BioScience, MD Anderson Cancer Center	PB-NK	HLA haplodientical related donor (secondarily, KIR mismatched)	AML (n=0)	ALT-801: IL-2/TCR fusion protein targeting P53(aa264-272)/HLA-A*0201 complex.	NK cell activation and TAA targeting	NK cell activation with ALT-801.	Conditioning with chemotherapy (G-CSF 5, Ara-C and Flu) followed by a single dose of NK cells on day 0. Four cohorts of escalating doses receiving 0, 1, 10, or 20x10^6 cells/kg. Biological: ALT-801 thrice weekly for 8 doses beginning day 2.	Not applicable	Withdrawn (no subject eligible)	(97)
	7	NCT03209869 (I)	University of Wisconsin, National Cancer Institute, Solving Kids' Cancer, Midwest Athletes Against Childhood Cancer, Wade's Army, The Catherine Elizabeth Blair Memorial Foundation	PB-NK (EANK)	HLA haploidentical donor	Neuroblastoma, Osteosarcoma (n=6)	Hu14.8-IL2 (fusion protein comprised of one molecule of anti-GD2 humanized mAb fused to two molecules of cytokine IL-2).	Tumor targeting and NK cell activation	NK cells cultured with K562-mbIL15-41BBL.	Administration of the immunocytokine hu14.18-IL2 every day for seven days after infusion of NK cells.	Not applicable	Suspended (limited resources)	Only ClinicalTrials.gov
Adoptive cell therapy	8	NCT01807611 (II)	St. Jude Children's Research Hospital, Assisi Foundation	PB-NK (same donor as SCT)	HLA haploidentical donor	Leukemia, Lymphoma (n=162)	Allogeneic hematopoietic progenitor cells.	Stem cell therapy	CD3- hematopoietic progenitor cells are enriched for CD34+ cels and depleted for CD45RA.	HAPNK1 trial: Preparative regimen of total lymphoid irradiation, Flu, Cy, G-CSF, thiotepa, and melphalan followed by NK cell infusion: HPC,A (CD34+ selected), HPC,A (CD45RA depleted), and therapeutic cell product of purified natural killer cells (TC-NK).	Results not found.	Completed	Only ClinicalTrials.gov
	9	NCT01807468 (II)	Samsung Medical center	PB-NK (same donor as SCT)	HLA haploidentical, KIR-mismatched related donor	Neuroblastoma, Soft Tissue Sarcomas and Osteosarcomas (n=12)	Haploidentical stem cell transplantation.	Stem cell therapy	No information found	Haplo-SCT following reduced intensity conditioning in patients with high-risk solid tumors. NK cells from parent selected for greatest KIR-L mismatch administered with low-dose IL-2.	Not applicable	Unknown	Only ClinicalTrials.gov
	10	NCT01823198 (I/II)	MD Anderson Cancer Center, National Cancer Institute	PB-NK (same donor as SCT) or unrelated UCB-NK	HLA matched related or unrelated donor	Myeloid Malignancies (n=63)	Allogeneic hematopoietic stem cell transplantation.	Stem cell therapy	PB-NK or UCB-NK expanded ex vivo.	Conditioning with chemotherapy (Cy/Bu) on days -13 to -10 followed by NK cell infusion on day -8. Patients also receive Aldesleukin (recombinant human IL-2) SC once daily on days -8 to -4. Patients then undergo allo-PBSC transplant on day 0.	No published results found.	Completed	Only ClinicalTrials.gov
	11	NCT01287104 (I)	National Cancer Institute	PB-NK (same donor as SC)	HLA matched, related or unrelated (but nor identical twin) donor	Leukemia, Lymphoma (n=34)	Allogeneic hematopoietic stem cell transplantation.	Stem cell therapy	NK cells activated with K562-mbIL15-41BBL and IL-15.	SCT on day 0: median 6.8x10^6 CD34+ cells/kg IV. Dose escalation of NK cells (1x10^5, subjects 1-8 or 1x10^6 NK cells/kg. subject 9) infused on day 7 +/- 2 (day 24 and 15 for first 2 patients) post-SCT and a on day 35 +/- 2 post-SCT.	At 100 days post NK cell infusion, 25% of the patients with at least 1 NK cell infusion (1x10ˆ6 NK cells/kg) from related donors, while 62.5% patients with at least 1 infusion from unrelated donor showed donor engraftment (>95% donor lymphoid chimerism). Patients receiving 1x10^5 cells/kg from a related donor had OS of 15.5 months (5.8-30.2) and MR 100% while it increased to 34 months (6.3-36) an…	Completed	(249)
	12	NCT02100891 (II)	Medical College of Wisconsin	PB-NK (unclear donor origin)	No information found	Sarcomas (n=15)	Allogeneic hematopoietic stem cell transplantation.	Stem cell therapy	No information found	Conditioning with chemotherapy (Cy/Flu) and total body irradiation, followed by haplo-BMT from a family member on Day 0. Conditioning with Cy, Mycophenolate Mofetil and either Tacrolimus or Sirolimus on days 3 and 4. NK cell infusion on day 7.	Not applicable	Active, not recruiting	Only ClinicalTrials.gov
	13	NCT00789776 (I/II)	Fred Hutchinson Cancer Research Center, National Cancer Institute, The Wayne D. Kuni and Joan E. Kuni Foundation	PB-NK (unclear donor origin)	No information found	Hematological Malignancies (n=41)	Allogeneic hematopoietic stem cell transplantation & chemotherapy.	Stem cell therapy	No information found	Conditioning with chemotherapy (Cy/Flu), Mycophenolate Mofetil, Tacrolimus. TBI on day -1 followed by allo-BMT on day 0 and NK cell infusion on day 7, with either 1 dose (2.5x10^6 cells/kg) or 2 doses (5x10^6 cells/kg) of NK cells.	1 year post infusion, 20% of patients with 1 dose and 28.6% of patients with 2 doses of NK cells had relapsed disease. 20% of patients receiving 1 dose also had GvHD. 11.4% of patients receiving 2 doses had graft failure, while 0% for patients receiving only 1 dose. 1-year survival 100% for the single dose group, and 71.4% for the double dose. Chronic GvHD at 1 year observed in 40% of single dose…	Completed	Only ClinicalTrials.gov
	14	NCT01904136 (I/II)	MD Anderson Cancer Center, National Cancer Institute	PB-NK (same donor as SCT)	HLA haploidentical related donor	AML, MDS, CML (n=90)	Allogeneic hematopoietic stem cell transplantation.	Stem cell therapy	CD3-depleted PBMC cultured with FC21 in RPMI-1640 medium with IL-2 in T75 flasks for 14 days.	Conditioning with Melphalan on day -7, Flu on days -7 to -4, TBI on day -3, and NK cells on day -2 or -1 followed by allo-PBSC or BMT on day 0. Cy on days 3-4, Tacrolimus beginning on day 5 for 2 weeks and then PO for approximately 4 months, and Mycophenolate Mofetil PO three times a day beginning on day 5 for approximately 6-7 months. NK cells administered at 3 doses (1x10^5-1x10^8 cells/kg) on …	The 2-year relapse rate was 4% vs. 38% and the disease-free survival was 66% vs. 44%, in patients treated with HSCT and NK cells compared to patients that only received HSCT. The treatment safe and showed signs of early NK cell immune reconstitution after HSCT.	Completed	(104, 236)
	15	NCT00354172 (II)	Masonic Cancer Center, University of Minnesota	UCB-NK	HLA haploidentical unrelated donor	Leukemia, MDS (n=16)	Umbilical cord blood transplant.	Stem cell therapy	No information found	Conditioning with Cy/Flu and TBI followed by NK cell infusion on day -13. Aldesleukin (IL-2) SC every other day on days -13, -11, -9, -7, -5, -3. Some patients receive Methylprednisolone on days -1 and 0. NK cells infused as a single or double dose IV on day 0. All patients will receive Filgrastim (G-CSF) IV on day +1 after NK cells infusion, Cyclosporine IV over 2 hours 2-3 times daily beginning…	15/16 patients completed trial. 2/15 patients disease-free and alive for 6 months after treatment with UCB-derived NK cell infusions.	Terminated (competing study was started)	Only ClinicalTrials.gov
	16	NCT00823524 (I/II)	Asan Medical Center, Korea Research Institute of Bioscience & Biotechnology	PB-NK (unclear donor origin)	No information found	Brain & Central Nervous System Tumors, Leukemia, Lymphoma, MM, MDS, others (n=47)	Allogeneic hematopoietic stem cell transplantation.	Stem cell therapy	CD3- NK cells selected with CliniMACS or RosetteSep cultured in α-MEM medium with IL-15, IL-21 and hydrocortisone for 13-20 days.	Conditioning with Bu, Flu, and Antithymocyte Globulin. NK cells infused twice at 2 and 3 weeks after HSCT at an escalating doses of 0.2x10*8 cells/kg (3 patients), 0.5x10^8 cells/kg (3 patients), 1.0x10^8 cells/kg (8 patients), and ≥ 1.0x10^8 cells/kg or available cells (27 patients).	No acute toxicity was observed. Significant reduction in leukemia progression (74% to 46%).	Completed	(25)
	17	NCT01795378 (I/II)	Asan Medical Center, Korea Research Institute of Bioscience & Biotechnology	PB-NK (same donor as SCT)	HLA mismatched related donor	AML, ALL (n=56)	Allogeneic HSCT.	Stem cell therapy	CD3- NK cells selected with CliniMACS or RosetteSep cultured in α-MEM medium with IL-15, IL-21 and hydrocortisone for 13-20 days.	Conditioning with Cyclosporine, Bu, Flu, Thymoglobulin. G-CSF infused IV daily starting on day 5 until absolute neutrophil counts recovered to 3000/µL. 18 patients receive IV Cytarabine for 2 to 5 days within the 2 weeks before the conditioning. NK cell infusions on days 6 and 9 (escalating doses of 2x10^7 cells/kg, 5x10^7 cells/kg, 1x10^8 cells/kg, and 1-4 x10^8 cells/kg), and on days 13 and 20 …	51 patients with refractory acute leukemia received NK cells on days 6, 9, 13, and 20 after HSCT. Median NK cell doses were 0.5, 0.5, 1, and 2x10^8/kg cells, respectively. 33/45 evaluated patients (73%) developed treatment-related toxicities, reversible in 90% of cases. Leukemia CR rate was 57% at 1 month after HCT and 3-year leukemia progression was 75%. Additional NK infusions on days 6 and 9 n…	Completed	(25, 243)
	18	NCT02955550 (I)	Celularity Incorporated	UCB-derived NK (PNK-007) (different donor from auto HSCT)	No information found	MM (n=15)	Autologous HSCT.	Stem cell therapy	Human Placenta-Derived Stem Cell and UCB stem cells enriched for CD56+CD3- and cultivated with TPO, SCF, Flt3-L, IL-7, IL-15 and IL-2 for 35 days.	Conditioning with Mel followed by a 4-arm study with infusions of 1x10^7 cells/kg of PNK-007 on day 14 post auto-SCT with IL-2 support (Arm 1), or without IL-2 (Arm 2), with a dose of 3x10^7 cells/kg on day 14 with IL-2 (Arm 3) or with a dose of 3x10^7 cells/kg on day 7 with IL-2 (Arm 4). IL-2 up to 6 doses every other day starting from day 0.	No dose-limiting toxicities for all 15 patients. 9/12 patients have MRD- at Day 90, and 6/12 have MRD- after 1 year.	Completed	(126, 225)
	19	NCT04166929 (II)	Fondazione Policlinico Universitario Agostino Gemelli IRCCS, Ministry of Health, Italy	PB-NK (same donor as SCT)	HLA haploidentical related donor	AML, MDS (n=116)	Haploidentical bone marrow transplantation.	Stem cell therapy	CD3-/CD56+ NK cells selected by immunomagnetic column. Unstimulated and not expanded.	Experimental arm: target dose ≥1x10^6 cells/kg NK cells 7 days after haplo-HSCT (same donor). Comparative arm: only HSCT.	Not applicable	Recruiting	Only ClinicalTrials.gov
	20	NCT01621477 (II)	St. Jude Children's Research Hospital, Assisi Foundation	PB-NK (unclear donor origin)	No information found	Hematologic Malignancies (n=34)	T cell replete HSCT.	Stem cell therapy	No information found	Conditioning with Clofarabine, Cytarabine, Bu, Plerixafor, Cy, Antithymocyte Globulin, Tacrolimus, Mycophenolate Mofetil followed by HSCT on days 0 and 1. NK cell infusion on day 6.	Assessment of 17/34 patients that completed the trial. 7/17 patients alive 1 year after trial initiation. 10/17 malignant relapse 10 months after transplantation. No acute GvHD was observed in 9 patients, Grade I GvHD in 3 patients, Grade II in 1 patient, Grade III in 3 patients, and Grade IV in 1 patient. Two patients died due to transplant related mortality.	Terminated (replacement by new study)	Only ClinicalTrials.gov
	21	NCT02477787 (II)	Asan Medical Center	PB-NK (unclear donor origin)	No information found	AML (n=77)	HLA-Haploidentical HSCT.	Stem cell therapy	CD3- NK cells selected with CliniMACS or RosetteSep cultured in α-MEM medium with IL-15, IL-21 and hydrocortisone for 13-20 days.	First NK cell infusion on day 13 after haplo-HSCT (DNKI-1 cell dose 1-2 x10^8 cells/kg or about the half of amount generated) followed by second infusion on day 20 (DNKI-2 the cell dose up to 5x10^8 cells/kg). Avil 1 IV 30 minutes prior NK cell infusions. The control group patients only haplo-HSCT.	Not applicable	Terminated (recommendation from the Data Monitoring Committee)	(25)
	22	NCT04395092 (II)	Kiadis Pharma, Blood and Marrow Transplant Clinical Trials Network, National Institutes of Health, National Heart, Lung, and Blood Institute, National Cancer Institute	PB-NK (K-NK002) (related donor, unclear if same as SCT)	HLA haploidentical related donor	AML, MDS (n=0)	Haploidentical bone marrow transplantation.	Stem cell therapy	NK cells isolated with Prodigy by CD3 depletion. Cultured feeder-free with PM21 particle-based technology for 13 days.	Conditioning with Mel/Flu and TBI followed by Part 1: 1x10^7 cells/kg (cohort 1) or 1x10^8 cells/kg (cohort 2) K-NK002 (n=3) on day -2, 7 and 28 after haplo-BMT (same donor NK cells). Part 2: safety confirmation Part 1.	Not applicable	Withdrawn (sponsor decision)	(28, 106, 290)
	23	NCT05115630 (I/II)	MD Anderson Cancer Center (& Kiadis Pharma)	PB-NK (KDS-1001) (different donor than SCT)	Off-the-shelf donor	AML, MDS, CML (n=24)	Allogeneic HSCT.	Stem cell therapy	NK cells isolated with Prodigy by CD3 depletion. Cultured feeder-free with PM21 particle-based technology for 13 days.	Conditioning with Cy on days 3 and 4, Filgrastim on day 7, Melphalan on day -7, Flu on days -7, -6, -5 and -4. TBI on day -2.	Not applicable	Active, not recruiting	(28, 106, 290)
Antbodies	24	NCT05040568 (I)	MD Anderson Cancer Center	UCB-NK	No information found	CRC (n=15)	Cetuximab (anti-EGFR Ab).	ADCC	No information found	Infusion of Cetuximab, CB-NK-TGF-Î²R2-/NR3C1, Flu, Cy.	Not applicable	Recruiting	Only ClinicalTrials.gov
	25	NCT04848064 (I)	Ohio State University Comprehensive Cancer Center	PB-NK	No information found	T cell Leukemia/Lymphoma (n=12)	Mogalizumab (anti-CCR4 Ab).	ADCC	PBMC cultured in NK cell expansion medium with IL-2 from day 3, irradiated K562 Cl9 mIL21 (CSTX002) feeder cells in T75 flasks for 21 days.	Treatment with Mogamulizumab on day -7 and Cy/Flu on days -5 to -3 followed by an NK cell infusion on day 0. Mogamulizumab IV on days 0, 7, 14, and 28, then every 2 weeks in the absence of disease progression or unacceptable toxicity.	No published results found.	Recruiting	(307-309)
	26	NCT04290546 (I)	Dana-Farber Cancer Institute, Altor Bioscience, Bristol-Myers Squibb, Miltenyi Biotech	PB-NK	HLA haploidentical donor	HNSCC (n=12)	Ipilimumab (anti-CTLA-4 Ab) & IL-15 superagonist (N80-3).	Checkpoint inhibition and NK cell maintenance	NK cells cultured in RPMI-1640 medium with 10% HS, IL-12, IL-15 and IL-18 to generate NK cells with CIML phenotype.	Cohort 1: haplo-CIML NK infusion on day 0 and SC N-803 (IL-15) every 21 days for 4 cycles. Cohort 2: single-dose Ipilimumab IV, conditioning chemotherapy for 5 days starting on day -6 followed by haplo-CIML NK infusion on day 0 and SC N-803 (IL-15) every 21 days for 4 cycles.	Not applicable	Recruiting	(24, 68)
	27	NCT04319757 (I)	Acepodia (Product licensed to JW Therapeutics, China)	NK-92 (oNK cells)	Off-the-shelf cell line	HER2+ Solid Tumors (n=36)	ACE1702: anti-HER2 Ab conjugated to oNK cells.	ADCC	NK92 cells cultured in X-VIVO 10 medium with platelet lysates and IL-2 for 6 passages to generate CD16-enriched NK-92 cells.	Conditioning with chemotherapy Cy/Flu followed by IV ACE1702 (anti-HER2 oNK cells). Dose levels 1 & 2 are planned for 1-6 patients, Dose levels 3-6 are planned for 3-6 patients.	Not applicable	Recruiting	(310, 311)
	28	NCT03937895 (I/II)	SMT bio	PB-NK (SMT-NK)	No information found	BTC (n=40)	Pembrolizumab (anti-PD-1 Ab).	Checkpoint inhibition	No information found	SMT-NK infused weekly IV for 2 weeks at a cell dose of 3x10^6 (± 20%) cells/kg together with Pembrolizumab during the first week. The third week is withdrawal period. Phase 1: up to cycle 3, Phase 2a: up to cycle 9.	6 patients treated with 6 injections of NK cells and 3 of Pembrolizumab, showed no severe adverse effects. 2/5 patients had stable disease and were enrolled into Phase 2a (34 more patients in total). 20 patients finished 6 injections of NK cell and 3 of Pembrolizumab (1st RECIST) with 65% of patients showing stable disease. With 12 NK cell and 6 Pembrolizumab injections (2nd RECIST), patients had…	Completed	(254)
	29	NCT03778619 (I/II)	GC Pharma	PB-NK (MG4101)	No information found	NHL (n=9)	Rituximab (anti-CD20 Ab).	ADCC	CD3-depleted PBMC cultured in CellGro SCGM serum free medium (CellGenix) with 1% auto-plasma, anti-CD3 (OKT3), IL-2 and irradiated autologous PBMC for 14 days.	Phase 1: Conditioning with Cy/Flu. MG4101 IV bi-weekly at 1x10^7, 3x10^7 or 9x10^7 cells/kg. IL-2 SC bi-weekly. Rituximab IV weekly for 2 cycles of 8 doses, monthly for cycles 3-6. Phase 2a: selection of recommended dose of MG4101 from Phase 1.	Objective response rate was 55.6% with 5/9 partial responses. MG4101 persisted for up to 14 days. No GvHD. MG4101 well tolerated.	Unknown	(69, 244)
	30	NCT03019666 (I)	Masonic Cancer Center, University of Minnesota (& Gamida Cell)	PB-NK	HLA haploidentical or mismatched related donor	MM, NHL, Lymphomas (n=24)	Elotuzumab (anti-SLAMF7 Ab) or Rituximab (anti-CD20 Ab).	ADCC	CD3-depleted PBMC cultured with nicotinamide and IL-15 (additional cytokines not disclosed), HS, feeder free for 14-16 days.	Conditioning with Cy/Flu. Patients receive NK cells followed by a short course of IL-2. Elotuzumab (anti-SLAMF7 mAb) for MM patients is administered prior to and after NAM-NK infusions for ADCC. Rituximab (anti-CD20 mAb) is administered to NHL patients.	No dose-limiting cytotoxicity in 15 MM patients and 15 NHL patients. 10 NHL patients had a CR with 10.8 months median duration. NK cells were detectable in 4 patients after retreatment in the absence of chemotherapy.	Recruiting	(30, 90-92, 228-230)
	31	NCT02843061 (I/II)	Fuda Cancer Hospital, Shenzhen Hank Bioengineering Institute	PB-NK	No information found	B-cell Lymphoma (n=30)	Rituximab (anti-CD20 Ab).	ADCC	PBMC cultured in Human HANK Cell In Vitro Preparation and Culture Kit containing medium without serum with different additives (like IL-2) and irradiated K562-mbIL15-41BBL feeder layer for 12 days. The generated cells are called HANK cells.	Patients receive regular Rituximab (anti-CD20 mAb) treatment with 4 NK cell infusions of 1x10^10 cells. The control group received Rituximab monotherapy.	No published results found.	Completed	(83)
	32	NCT02843126 (I/II)	Fuda Cancer Hospital, Shenzhen Hank Bioengineering Institute	PB-NK	No information found	Recurrent Breast Cancer (n=30)	Trastuzumab (anti-HER2 Ab).	ADCC	PBMC cultured in Human HANK Cell In Vitro Preparation and Culture Kit containing medium without serum with different additives (like IL-2) and irradiated K562-mbIL15-41BBL feeder layer for 12 days. The generated cells are called HANK cells.	Trastuzumab (anti-HER2 mAb) on day 1 of cycles 1 to 8 (cycle length 21 days) with 4 NK cell infusions of 1x10^10 cells. The control group received Trastuzumab monotherapy.	No published results found.	Completed	(83)
	33	NCT02845856 (I/II)	Fuda Cancer Hospital, Shenzhen Hank Bioengineering Institute	PB-NK	No information found	NSCLC (n=54)	Cetuximab (anti-EGFR Ab).	ADCC	PBMCs cultured in RPMI-1640 medium with 10% FCS, IL-2 and K562-mbIL15-41BBL irradiated feeder cells for 2-3 weeks. 50% media change every 2 days after the first week.	Cetuximab (anti-EGFR mAb) with 4 NK cell infusions of 1x10^10 cells. The control group received Cetuximab monotherapy.	Treatment with NK cells and Cetuximab vs Cetuximab alone showed a median progression-free survival of 6 vs. 4.5 months and a median OS of 9.5 vs. 7.5 months. Treatment was well-tolerated.	Completed	(240, 312)
	34	NCT02843204 (I/II)	Fuda Cancer Hospital, Shenzhen Hank Bioengineering Institute	PB-NK	No information found	Malignant Solid Tumors (n=110)	Pembrolizumab (anti-PD-1 Ab).	Checkpoint inhibition	PBMC cultured in Human HANK Cell In Vitro Preparation and Culture Kit containing medium without serum with different additives (like IL-2) and irradiated K562-mbIL15-41BBL feeder layer for 12 days. The generated cells are called HANK cells.	Pembrolizumab and 1-3 courses of NK cell infusions. 1 course is 2 cycles in a 28 day period with NK infusion on days 12, 13, and 14 of the first cycle and days 26, 27 and 28 of the second cycle. The control group received Pembrolizumab monotherapy.	Treatment with NK cells and Pembrolizumab vs Pembrolizumab alone showed a median OS of 15.5 vs. 13.3 months and a median PFS of 6.5 vs 4.3 months. Multiple NK cell infusions had better OS (18.5 months compared to single 13.5 months). Treatment was well-tolerated.	Completed	(83, 241)
	35	NCT02857920 (I/II)	Fuda Cancer Hospital, Shenzhen Hank Bioengineering Institute	PB-NK	No information found	Malignant Solid Tumors (n=45)	Bevacizumab (anti-VEGF Ab).	TME immunomodulation	PBMC cultured in Human HANK Cell In Vitro Preparation and Culture Kit containing medium without serum with different additives (like IL-2) and irradiated K562-mbIL15-41BBL feeder layer for 12 days. The generated cells are called HANK cells.	Bevacizumab (anti-VEGF mAb) once every 3 weeks with 3 NK infusions of 8x10^9 - 1x10^10 cells. The control group received Bevacizumab monotherapy.	No published results found.	Completed	(83)
	36	NCT03319459 (I)	Fate Therapeutics	PB-NK (FATE-NK100)	HLA haploidentical or better but not fully HLA matched related donor	EGFR1+ Solid Tumors, HER2+ Gastric and Breast Cancer, other Solid Tumors (n=44)	Cetuximab (anti-EGFR Ab) or Trastuzumab (anti-HER2 Ab).	ADCC	PBMC cultured in Human HANK Cell In Vitro Preparation and Culture Kit containing medium without serum with different additives (like IL-2) and irradiated K562-mbIL15-41BBL feeder layer for 12 days. The generated cells are called HANK cells.	DIMENSION study: FATE-NK100 as monotherapy, or in combination with Trastuzumab or Cetuximab.	No dose limiting toxicities observed.	Completed	(77, 89, 313)
	37	NCT03841110 (I)	Fate Therapeutics	iPSCs (FT500)	Unrelated off-the-shelf donor	Advanced Solid Tumors (n=37)	Nivolumab & Pembrolizumab (anti-PD-1 Ab), Atezolizumab (anti-PD-L1 Ab).	Checkpoint inhibition	iPSCs derived NK cells: iPSCs to CD34+CD45+ (18-21 days), CD34 differentiation in B0 medium with 20% HS, IL-3, IL-7, IL-15, SCF, Flt3L on EL08-1D2 stroma (culture days 28-35). NK-cells expanded using irradiated K562-mbIL21-41BBL cells and IL-2.	Conditioning with Cy/Flu followed by a 3-armed study. Arm 1: 3 infusions of 1-3x10^8 FT500 monotherapy once a week. Arm 2: 3 infusions of 1-3x10^8 FT500 once a week with Nivolumab, Pembrolizumab or Atezolizumab. Arm 3: 3 infusions of 1-3x10^8 FT500 once a week and IL-2 with Nivolumab, Pembrolizumab or Atezolizumab.	Preliminary results monotherapy: no dose-limiting cytotoxicity. 15 patients completed the Cycle 1 (3 doses of 1x10^8) and 11 patients completed Cycle 2 (3 doses of 3x10^8). Cycles well tolerated. Discontinuation cases due to disease progression. 11/15 patients with best overall response.	Recruiting	(66, 88, 89, 171, 219, 294)
	38	NCT02845999 (I)	Centre Hospitalier Universitaire Régional de Besançon, National Cancer Institute (France)	PB-NK	HLA haploidentical, KIR mismatched related donor	Gastrointestinal Cancers (n=9)	Cetuximab (anti-EGFR Ab).	ADCC	CD3- PBMCs elected with CliniMACS cultured overnight in X-VIVO 15 medium with 10% autologous sera and IL-2. NK cells were suspended at 5x10ˆ6/mL in 4% HSA.	Conditioning with Cy/Flu followed by NK cell infusion of day 0 (dose escalation protocol: 3x10^6, 8x10^6 and 12x10^6 cells/kg) and IL-2 12 hours after NK cells infusion and then 2 times per week for 3 weeks. Cetuximab is given on day -1, -8 and every week for 7 weeks.	Objective CR observed in 3 patients, with 2 occurred in patients injected with NK cells with two KIR ligand mismatches and one in a patient with one KIR ligand mismatch. The treatment was well-tolerated.	Completed	(250)
	39	NCT00941928 (II)	MD Anderson Cancer Center	PB-NK	HLA haploidentical, KIR mismatched related donor	Pediatric Leukemia (n=2)	Epratuzumab (anti-CD22 mAb).	ADCC	No information found	Conditioning with Flu on days -6 to -2 and Cy on days -5 and -4. Epratuzumab IV on days -4, -1, 3, 6, 10, 13 and 17. NK cell infusion on day 0 followed by low dose IL-2 SC 3 times per week for 9 doses on days 0-21.	Not applicable	Terminated (slow accrual)	Only ClinicalTrials.gov
	40	NCT00625729 (I/II)	Masonic Cancer Center, University of Minnesota, National Cancer Institute	PB-NK	HLA haploidentical, preferrably KIR mismatched related donor	Relapsed NHL or CLL (n=6)	Rituximab (anti-CD20 Ab).	ADCC	CD3- NK cells selected using the automated, immunomagnetic CliniMACS Cell Selection System cultured with IL-2 in VueLife Teflon bags overnight. Washed cells are resuspended in 5% HSA.	Conditioning with Flu on days -6 to -2 and Cy on day -5. NK cells IV on day 0 at 1.5-8x10^7 cells/kg followed by IL-2 3 times per week for 6 doses between days 0-14. Rituximab IV on days -8, -1, 6 and 13.	None out of the 6 patients exhibited successful NK cell expansion with <5% donor T and B cells in the mononuclear population. 4/6 patients had OR at 3 months, while 2/6 had disease progression at 6 months. Overall survival at 6 months was 3/6 patients.	Terminated (no patients reached primary endpoint)	(314)
	41	NCT01181258 (II)	Masonic Cancer Center, University of Minnesota	PB-NK	HLA haplodientical related donor	NHL, CLL (n=16)	Rituximab (anti-CD20 Ab).	ADCC	CD3-/CD19- NK cells selected using the CliniMACS Cell Selection System cultured in X-VIVO 15 with 10% HS and IL-2.	Conditioning with Flu on days -6 to -2 and Cy on day -5. NK cells IV at 1.5 to 8x10^7 cells/kg on day 0 followed by IL-2 every other day starting 1-24 hours after for a total of 6 doses over 2 weeks. Rituximab is given IV weekly on days -7, -1, 6 and 13.	The therapy was well tolerated. 4/15 had OR (26.6%) at 2 months: 2 had CR lasting 3 and 9 months. Circulating donor NK cells persisted for at least 7 days after infusion.	Completed	(242)
	42	NCT00877110 (I)	Memorial Sloan Kettering Cancer Center	PB-NK	HLA haploidentical, KIR mismatched related donor	Neuroblastoma (n=71)	anti-GD2 mAb (3F8).	ADCC	CD3-/CD56+ NK cells selected using the CliniMACS Cell Selection System cultured with IL-2 at 2×10ˆ6 cells/ml overnight.	Conditioning with Cy, Vincristine, Topotecan. NK dose levels between <1×10ˆ6 and 5×10^7 cells/kg infused on day 0. On day 3 anti-GD2 (3F8) mAb infused for 5 days. Planned number of infusions ranged from 1 to 16.	10 patients (29%) had CR or PR; 17 (47%) had no response; and eight (23%) had PD. No relationship was observed between KIR/HLA genotype or FcγRIII receptor polymorphisms and response. Patients receiving >10×10^6 cells/kg had improved patient-free survival. Circulating donor NK cells were detected in 2/15 (13%) at day 7 and in 0/11 patients at day 14 post-infusion.	Completed	(251)
	43	NCT04673617 (I/II)	Artiva Biotherapeutics	UCB-NK (AB-101)	No information found	NHL (n=60)	Rituximab (anti-CD20 Ab).	ADCC	CD3- UCB cells cultured in bag culture using the eFeeder technology (Manufacturing: GC Pharma) to generate a Master Cell Bank. Cells are then expanded in 50 L Bioreactors and cryopreserved before use.	Conditioning with Cy/Flu. Phase I: dose confirmation of AB-101 NK cells as monotherapy and in combination with Rituximab. Phase 2: indolent NHL arm and aggressive NHL arm, both given AB-101 cells with Rituximab.	Not applicable	Recruiting	(117)
	44	NCT03242603 (I/II)	National University Hospital Singapore	PB-NK	HLA matched or haploidentical donor	Neuroblastoma (n=5)	anti-GD2 mAb.	ADCC	NK cells cultured with K562-mbIL15-41BBL feeder cells for 10 days.	Conditioning with Cy on days -3 and -2. NK cell infusion on day 0 at 1x10^6, 1x10^7 and 1x10^8 cells/kg. anti-GD2 mAb on days -1, 0, 1, 2 and 3. IL-2 SC for 6 doses every alternate day from day -1.	Not applicable	Unknown	(315)
	45	NCT01576692 (I)	St. Jude Children's Hospital, CURE Childhood Cancer	PB-NK	HLA haploidentical related donor	Neuroblastoma (n=34)	anti-GD2 mAb (hu14.18K322A).	ADCC	CD3-/CD56+ NK cells selected using the CliniMACS System.	Conditioning with Cy, Topotecan, Temozolomide, Irinotecan, Carboplatin, Ifosfamide, Etoposide on day 0. Courses 1, 3 and 5 with anti-GD2 mAb and chemotherapy, courses 2, 4 and 6 receive anti-GD2 mAb, chemotherapy with or without NK cells(1x10ˆ5 to 4x10ˆ8 CD45+ cells/kg) once on day 7 or 8. IL-2 SC starting on day 6 and followed every other day for 6 doses, GM-CSF starting day 7 or 8 and continued…	1/13 patients developed unacceptable toxicity and 4/13 discontinued treatment due to adverse events. The response rate was 61.5% (4 CR, 1 very good PR, 3 PR) and 5 had stable disease. Median time to progression was 274 days (range: 239-568 days), 10 of 13 patients (77%) survived for 1 year.	Completed	(245, 316)
	46	NCT02650648 (I), follow-up of NCT00877110 (row 42)	Memorial Sloan Kettering Cancer Center, Y-mAbs Therapeutics	PB-NK	HLA haploidentical, KIR mismatched related donor	Neuroblastoma (n=85)	anti-GD2 mAb (Hu3F8).	ADCC	CD3-/CD56+ NK cells selected using the CliniMACS System cultured with IL-2 at 2×10ˆ6 cells/ml overnight.	Conditioning with Cy followed by NK cell infusion at day 0 at dose between 9.9x10^6 and 1.49x10^7 cells/kg. IL-2 daily from 2 to 4, 6 and 8. The anti-GD2 mAb on days -1, 1, 5, 7 and 9.	Not applicable	Active, not recruiting	(251)
Co-stimulation	47	NCT02452697 (II)	Duke University, Agilent Technologies	PB-NK (NK-DLI)	7-8/8 HLA matched related or unrelated donor (Cohort A) or 4-6/8 matched related donor (Cohort B)	Myeloid & Lymphoid malignancies (n=100)	DUK-CPG-001 (TLR-9 agonist).	Co-stimulation through TRL-9 activation	CD56+ NK cells enriched using CliniMACS Plus.	The first NK cell infusion 1-6 months post transplant, the second 1-3 months after the first one. Cohort A: patients with a 7-8/8 HLA-matched related or unrelated donor receive NK cells with or without DUK-CPG-001. Cohort B: patients with a 4-6/8HLA-matched related or unrelated donor receive NK cells with or without DUK-CPG-001. DUK-CPG-001 IV on the same day as NK cell infusion.	Not applicable	Recruiting	(29)
Multiple combinations	48	NCT02280525 (I)	MD Anderson Cancer Center, The Leukemia and Lymphoma Society, Celgene	UCB-NK	HLA matched or haploidentical donor	Leukemia (n=8)	Rituximab (anti-CD20 mAb), Lenalidomide.	Immunomodulation, NK cell activation, ADCC	No information found	Experimental group 1 conditioning with Cy/Flu on days -5 and -3. Experimental group 2 conditioning with Cy on days -5 and -4 and Flu on days -6 and -2. Experimental group 3conditioning with Flu and Cytarabine on days -6 and -2. Lenalidomide daily from day -2 until day 14. NK cell dose escalation starts at 1x10ˆ7 cells/kg on day 0. Rituximab is given on day -5 for patients with B cell cancer in gr…	Not applicable	Active, not recruiting	Only ClinicalTrials.gov
	49	NCT00145626 (II)	St. Jude Children's Research Hospital, Assisi Foundation	PB-NK	HLA haploidentical related donor	Pediatric AML, ALL, CML, MDS and Histiocytosis (n=40)	OKT3 (anti-CD3 mAb), Allogeneic HSCT, chemotherapy.	Stem cell therapy	CD3-/CD56+ NK cells using CliniMACS and infused fresh (less than 12 hours process).	Conditioning with Cy/Flu, Thiotepa, Melphalan. OKT-3 muromab-CD3. Allo-HSCT on day 0 followed by NK cell infusion on day 7.	14/19 patients completed the study. 2 patients did not receive NK cell infusions, 1 patients became ineligible prior to study start, 1 withdrew and 1 died. 50% of the patients were alive 1 year post treatment from which 6 were in CR and 1 PD. No fatal GvHD but one case of limited chronic GvHD.	Completed	(67)
	50	NCT02130869 (I)	St. Jude Children's Research Hospital	PB-NK	HLA haplodentical related donor	Neuroblastoma, Lymphoma, High-risk tumor (n=8)	CD133+ autologous HSCT (and Dinituximab (hu14.18K322A anti-GD2 Ab for Neuroblastoma), IL-2, G-CSF and GM-CSF.	Stem cell therapy & ADCC	CD3-/CD56+ NK cells using CliniMACS and infused fresh (less than 12 hours process).	Neuroblastoma patients conditioning: with Busulfan, Melphalan. Lymphoma patients conditioning: Bendamustine, Etoposide, Cytarabine, Melphalan. Patients with high-risk tumors conditioning: Melphalan, Etoposide, Carboplatin. Autologous CD133+ HSCT followed by NK cell infusion. IL-2, G-CSF and GM-CSF SC. Neuroblastoma patients: Dinutuximab IV.	No published results found.	Completed	Only ClinicalTrials.gov
	51	NCT00383994 (I)	MD Anderson Cancer Center, Bayer Healthcare Pharmaceuticals	PB-NK	No information found	Lymphoma, Leukemia (n=6)	Rituximab (anti-CD20 Ab), Rhu-GMCSF and Allogeneic HSCT.	ADCC, stem cell therapy	No information found	GM-CSF SC 3 times a week for 4 weeks starting on day -1. Rituximab weekly for a total of 4 doses starting on day 0. NK cells infusion one week after the fourth dose of Rituximab.	No published results found.	Completed	Only ClinicalTrials.gov
	52	NCT03136406 (I/II)	ImmunityBio	NK-92 (aNK)	Off-the-shelf cell line	Pancreatic Cancer (n=3)	QUILT-3.039: aNK (NK-92 cell line), ALT-803: IL-15/IL-15Rα fusion protein, ETBX-011 (Ad5 [E1-, E2b-]-CEA), GI-4000 (vaccine derived from recombinant Saccharomyces cerevisiae yeast expressing mutant Ras proteins), Avelumab (anti-PD-L1 mAb), Bevacizumab (anti-VEGF mAb).	ADCC, enhanced NK cell function, tumor targeting, checkpoint inhibition, immunemodulation	aNK cells cultured in phenol-red free and gentamycin-free X-VIVO 10 medium with 5% HS and irratiated prior to infusion.	Conditioning with Capecitabine, Cy, Fluorouracil, nab-Paclitaxel, Oxaliplatin. Leucovorin. ALT-803, ETBX-011, GI-4000, Avelumab, Bevacizumab and aNK cells.	Not applicable	Unknown	(71)
	53	NCT02727803 (II)	MD Anderson Cancer Center, National Cancer Institute	NK-92	Off-the-shelf cell line	MDS, Leukemia, Lymphoma, MM (n=100)	NK-92 cells in combination with Rituximab (anti-CD20 mAb), chemotherapy, umbilical cord blood transplantation.	ADCC, stem cell therapy	No information found	Regimen 1: Anti-Thymocyte Globulin IV on days -9 and -8. Conditioning with Flu/Clu/Bu on days -7 and -4. TBI on day -3. Regimen 2: Rituximab IV on day -9. Anti-Thymocyte Globulin IV on days -8 and -7. Conditioning with Flu on days -6 and -3 and Cy on day -3. TBI on day -1. Regimen 3: Anti-Thymocyte Globulin IV on days -7 and -6. Conditioning with Flu on days -5 and -2 and Melphan on day -2. All r…	Not applicable	Recruiting	Only ClinicalTrials.gov
	54	NCT01619761 (I)	MD Anderson Cancer Center, National Cancer Institute	UCB-NK	HLA matched or haploidentical donor	Leukemia, Myeloma, MDS, Lymphoma (n=13)	Umbilical cord blood transplantation, Lenalidomide, chemotherapy, Rituximab (anti-CD20 mAb).	Stem cell therapy, ADCC, immunomodulation, NK cell activation	No information found	Conditioning with Cy, Flu, Melphalan, Tacrolimus. Treatment plan 1: NK cells and UCBT with Lenalidomide on days -8 to -2, Flu on days -7 to -4 and Rituximab IV on days -8 to -4. Treatment plan 2: NK cells and UCB transplant with Lenalidomide on days -7 to -2, Cy on day -7, TBI on day -3 and Rituximab and Flu according to plan 1.	Not applicable	Unknown	Only ClinicalTrials.gov
	55	NCT03019640 (II)	MD Anderson Cancer Center, National Cancer Institute	UCB-NK	No information found	Recurrent or Refractory B-cell NHL (Mantle Cell Lymphoma, DLBCL, Follicular Lymphoma) (n=22)	Autologous HSCT, Lenalidomide, Rituximab (anti-CD20 mAb), chemotherapy.	Stem cell therapy, ADCC, immunomodulation, NK cell activation	No information found	Conditioning with Carmustien, Cytarabine, Etoposide, Melphalan. Lenalidomide on days -7 to -2. Rituximab IV on days -13 to -7. UCB-NK IV on day -5. auto-HSCT on day 0.	Preliminary results: 19 treated patients showed CR for 78.9%, PR for 15.8% and PD for 5.3% of the patients. In the peripheral blood, NK cells were detectable for a mean of 2 weeks (range, 2-3). For weeks 1 through 3, UCB-NK cells showed a higher percentage of NKG2D and NKp30 activation receptors than the patient’s own NK cells. NK persistence was not impacted by the degree of HLA mismatch. At a m…	Completed	(237)
	56	NCT01857934 (II)	St. Jude Children's Research Hospital, Cookies for Kids' Cancer, CURE Childhood Cancer	PB-NK	No information found	Pediatric Neuroblastoma (n=153)	anti-GD2 mAb (hu14.18K322A), peripheral blood stem cell transplantation, IL-2, G-CSF, GM-CSF, isotretinoin.	Stem cell therapy & ADCC	CD3-/CD56+ NK cells selected using CliniMACS system are infused unmanipulated.	Initial conditioning with Cy, Topotecan, Cisplatin, Etoposide, Doxorubicin, Vincristine. Intensification therapy with Busulfan, Melphalan and Levetiracetam. PBSCT on day 0. 4 doses of hu14.18K322A mAb with allogeneic PB-NK on days 2 to 5. MRD treatment with hu14.18K322A, G-CSF, GM-CSF, IL-2 and Isotretinoin.	30 patients received STC with NK cells. 21 patients received NK cells at a median of 4 days (range, 3-5 days) post-HPC infusion. peripheral blood sample collected and sorted for NK chimerism testing. 20 patients had a sample collected at the first time point (median 11 days post-HPC infusion; range 8 - 14), 18 patients had a sample collected at the second time point (median 25 days post-HPC infus…	Active, not recruiting	(246, 317, 318)
	57	NCT00450983 (II)	Fred Hitchunson Cancer Research Center, National Cancer Institute, National Institute of Allergy and Infectious Diseases	PB-NK	HLA haplodentical related donor	Leukemia, MDS (n=1)	Allogeneic HSCT, Muromonab-CD3 (anti-CD3 mAb), chemotherapy.	Stem cell therapy, ADCC	No information found	Conditioning with Flu, Methotrexate, Thiotepa. TBI. SCT, NK cell infusion and Muromonab-CD3.	No published results found.	Terminated	Only ClinicalTrials.gov
	58	NCT01729091 (II)	MD Anderson Cancer Center, National Cancer Institute	UCB-NK	HLA matched or haploidentical donor	MM (n=72)	Elotuzumab (anti-SLAMF7 Ab), Lenalidomide and autologous HSCT.	ADCC, Immunomodulation, NK cell stimulation and stem cell therapy	No information found	Conditioning with Melphalan on day -7. Lenalidomide on days -8 and -2, Elotuzumab on days -15 and -8. UCB-NK cells on day -5 and auto-SCT on day 0.	Not applicable	Active, not recruiting	(102)
	59	NCT05171309 (II)	Nanfang Hospital of Southern Medical University	UCB-NK	No information found	HCC (n=35)	Apatinib (TKI targeting VEGFR2), Camrelizumab (anti-PD-1 mAb).	Tumor growth inhibition and ADCC	No information found	4 cycles of UCB-NK cells with 1x10^9 cells per cycle approximately every 14 days.	Not applicable	Recruiting	Only ClinicalTrials.gov
Molecular inhibitors	60	NCT04808115 (I)	Kiadis Pharma, Duke University	PB-NK (KDS-1001)	No information found	CML (n=12)	Tyrosine Kinase Inhibitors (Imatinib, Dasatinib, Nilotinib, Bosutinib, Ponatinib).	Inhibition of tyrosine kinase signaling	NK cells isolated with Prodigy by CD3 depletion. Cultured feeder-free with PM21 particle-based technology for 13 days.	1x10^9 KDS-1001 cells infused on day 1 of each cycle (14 days) for 6 cycles.	Not applicable	Not yet recruiting	(28)
	61	NCT01313897 (II)	University of Arkansas, National Institutes of Health	PB-NK	HLA haploidentical, KIR mismatched related donor	MM (n=10)	Proteasome inhibitor (Bortezomib).	Proteasome inhibition	NK cells cultured with K562 mIL15/4-1BBL.	Bortezomib IV on days -9, -6, and -2 and NK cell infusion (fresh or cryopreserved) on day 0.	In vivo expansion only in patients with the fresh NK cell, with a peak at or around day 7 post infusion. Treatment well tolerated with no toxicities observed related to the NK cell product. 1/7 had a PR and 1/7 showed decreased rate of disease progression. Remaining 5 patients with the disease progression rate not affected by the NK cell infusion.	Completed	(242, 253, 319)
NK cell engagers	62	NCT04074746 (I)	MD Anderson Cancer Center (& Affimed)	UCB-NK (AFM13-NK)	No information found	HL, NHL (n=30)	AFM13-NK: UCB NK pre-complexed with an innate cell engager which is a tetravalent bispecific antibody against CD30 on tumor cells and CD16α on NK cells.	Enhanced tumor targeting, ADCC	CD56+ NK selected and cultured with IL-2 and irradiated K562 (clone 9.mbIL21) feeder cells.	Conditioning with Cy, Flu. Pre-complexed AFM-13 NK cells IV on day 0 and anti-CD30/CD16a mAb AFM13 on days 7, 14 and 21. Dose-escalation: 1x10^6, 1x10^7, 1x10^8 cells/kg.	8/13 patients (62%) treated at the recommended phase 2 dose (10^8 cells/kg) showed CR after two cycles of treatment while 5/13 patients (38%) showed CR after one cycle only. For 13 patients treated at the highest dose, median duration of response has not yet been reached. 7 patients remain in CR at 6.5 months, including 2 patients who remain in response after 10 months and 2 patients who received…	Recruiting	(238, 320)

## Sheet: Abbreviations
4-1BBL	4-1BB ligand
aAPC	Artificial antigen presenting cells
ADCC	Antibody-Dependent Cellular Cytotoxicity
allo	allogeneic
AML	Acute Myeloid Leukemia
Ara-C	Cytarabine (cytosine arabinoside)
auto	autologous
B-ALL	B cell - Acute Lymphoblastic Leukemia
Ben	Bendamustine
BMT	Bone Marrow Transplant
BTC	Biliary Tract Cancer
Bu	Busulfan
CAR	Chimeric Antigen Receptor
CCCR	Chimeric Costimulatory Converting Receptor
CIML	Cytokine Induced Memory-like
CLL	Chronic Lymphocytic Leukemia
Clo	Clofarabine
CML	Chronic Myeloid Leukemia
CR	Complete Response
CRC	Colorectal Cancer
CMR	Complete Metabolic Response
CRS	Cytokine Release Syndrome
Cy	Cyclophosphamide
Dec	Decitabine
DLBCL	Diffuse Large B-cell Lymphoma
DLT	Dose Limiting Toxicities
DMEM	Dulbecco's Modified Eagle's Medium
dMMR	Mismatch Repair Deficiency
DMSO	Dimethyl sulfoxide
EFS	Event-free Survival
EGFR	Epidermal Growth Factor Recepto
ER IL-2	ER-retained IL-2
Eto	Etoposide
FC21	Feeder Cells 21
FCS	Fetal Calf Serum
FL	Follicular Lymphoma
Flt-3L	FMS-like tyrosine kinase 3 ligand
Flu	Fludarabine
GBM	Glioblastoma Multiforme
G-CSF	granulocyte colony stimulating factor
GEJ	Gastroesophageal Junction
GM-CSF	Granulocyte-Macrophage Colony-Stimulating Factor
GSK3	Glycogen synthase kinase-3
GvHD	Graft versus Host Disease
Gy	Gray
haplo	haploidentical
HSA	Human Serum Albumin
HCC	Hepatocellular Carcinoma
HER2	Human Epidermal Growth Factor Receptor 2
HL	Hodgkin Lymphoma
HLA	Human Leukocyte Antigen
HNC	Head and Neck Cancer
hnCD16	high affinity non-cleavable CD16
HNSCC	Head and Neck Squamous Cell Carcinoma
HS	Human Serum
HSCT	Hematopoietic Stem Cell Transplant
HSP70	Heat Shock Protein 70
ICD	Intracellular Domain
IL-12	Interleukin-12
IL-15	Interleukin-15
IL-15Rα	Interleukin-15 receptor α
IL-18	Interleukin-18
IL-2	Interleukin-2
IL-21	Interleukin-21
IL-3	Interleukin-3
IL-6	Interleukin-6
IL-7	Interleukin-7
IP	Intraperitoneal
iPSCs	induced Pluripotent Stem Cells
IRE	Irreversible Electroporation
IU	International Unit
IV	Intravenous
kg	kilograms
KIR	Killer Ig-Like Receptor
KIR-L	Killer Ig-Like Receptor Ligand
KO	Knock Out
m^2	Body surface area
mAb	monoclonal Antibody
mbIL-15	Membrane bound Interleukin-15
mbIL-21	Membrane bound Interleukin-21
MCC	Merkel Cell Carcinoma
mcg	micrograms
MDS	Myelodysplastic Syndrome
Mel	Melphalan
mg	milligrams
mL	milliliters
MM	Multiple Myeloma
MR	Mortality Rate
MRD	Minimal Residual Disease
MSI-H	Microsatellite Instability
NHL	Non-Hodgkin Lymphoma
NK cells	Natural Killer cells
NK-DLI	NK cell donor lymphocyte infusions
NSCLC	Non-small Cell Lung Cancer
OR	Overall Response
PBMC	Peripheral Blood Mononuclear Cells
PB-NK	Peripheral blood NK cells
PBSCT	Peripheral Blood Stem Cell Transplant
PD	Progressive Disease
PD-1	Programmed Death cell protein 1
PDL-1	Programmed Death-Ligand 1
PM21	Plasma Membrane 21
PO	orally
PR	Partial Response
r/r	Relapsed/Refractory
RCC	Renal Cell Cancer
RF	Receptor Fusion
RP2D	Recommended Phase II Dose
RPMI-1640	Roswell Park Memorial Institute Medium
SC	Subcutaneous
SCC	Squamous Cell Carcinoma
SCF	Stem Cell Factor
SCGM	Stem Cell Growth Medium
SCLC	Small Cell Lung Cancer
SD	Stable Disease
TBI	Total Body Irraditation
TMD	Transmembrane Domain
TNBC	Triple Negative Breast Cancer
TNBC	Advanced Triple Negative Breast Cancer
TPO	Thrombopoietin
UCB-CD34	Umbilical cord blood CD34+ cells
UCB-NK	Umbilical cord blood NK cells
UCBT	Umbilical Cord Blood Transplant
VEGF	Vascular Endothelial Growth Factor
α-MEM	α-Minimum Essential Medium
