# Supplementary material for: Natural killer cells in clinical development as non-engineered, engineered, and combination therapies
Source: J Hematol Oncol. 2022 Nov 8;15:164. doi: 10.1186/s13045-022-01382-5 (PMC9644572; doi:10.1186/s13045-022-01382-5)
Supplement: Supplementary file 4 — Additional file 4: Table S4. List of clinical trials with engineered combination NK cell therapies. N = 34 clinical trials (Phase I, II, or I/II) evaluating the infusion of engineered allogeneic NK cells in combination with other agents were registered on ClinicalTrials.gov until 31–12–2021. Studies are sorted by types of combination therapy (Antibodies, Multiple combinations). Details of the combination approach and the clinical trial design and outcome (when available) are presented. Trial status is updated to August 2022. [file 13045_2022_1382_MOESM4_ESM.xlsx]

## Sheet: Table 4
Type of combination therapy	Row number	Trial identifier (Phase)	Company/Sponsor	NK source (Product name)	Type	Malignancy	Description	MoA	Culture process	Clinical trial design	Outcome	Status	References
Antibodies	1	NCT04023071 (I)	Fate Therapeutics	iPSCs (FT516)	Unrelated off-the-shelf donor	AML, B-cell Lymphoma (n=234)	FT516 is a combination of iPSC-derived NK cells genetically modified to express the hnCD16, with mAbs targeting tumor antigens CD20 (Rituximab, Obinutuzumab) and IL-2 support.	ADCC	iPSCs transduced and differentiated in CD34+ hnCD16+ (18-21 days), CD34 differentiation in B0 medium with 20% HS, IL-3, IL-7, IL-15, SCF, Flt3L on EL08-1D2 stroma (culture days 28-35). NK-cells expanded using irradiated K562-mbIL21-41BBL cells and IL-2.	A 4-armed study: Arm 1: conditioning with Cy/Flu followed by monotherapy of CAR-NK cells (3x once-weekly doses) + IL-2 supplement. Arm 2: Combination therapy: arm 1 in combination with a single dose of CD20 targeting mAbs (Rituximab and Obinutuzumab). Arm 3: including extended dosing schedule of 30x10^6, 90x10^6, 300x10^6 and 900x10^6 CAR-NK cells. Arm 4: including conditioning with Bendamustine.	Interim clinical data (Oct 2021): No severe toxicities or GVHD.Dose escalation study: From the 10/18 patient naïve to CAR-T treatment, 8/10 achieved OR from which 5/10 CR. 3/8 patients previously treated with CAR-T treatment received OR and CR. 8/18 continue in ongoing response at a median follow up of 8.3 months.	Recruiting	(171, 220)
	2	NCT04551885 (I)	Fate Therapeutics	iPSCs (FT516)	Unrelated off-the-shelf donor	Solid Tumors (n=12)	FT516 is a combination of iPSC-derived NK cells genetically modified to express the hnCD16, with mAbs targeting tumor antigen PD-L1 (Avelumab) and IL-2 support.	ADCC	iPSCs transduced and differentiated in CD34+ hnCD16+ (18-21 days), CD34 differentiation in B0 medium with 20% HS, IL-3, IL-7, IL-15, SCF, Flt3L on EL08-1D2 stroma (culture days 28-35). NK-cells expanded using irradiated K562-mbIL21-41BBL cells and IL-2.	Conditioning with Cy/Flu. IL-2, Avelumab (anti-PD-L1 mAb) and FT516 cells.	Not applicable	Active, not recruiting	(171)
	3	NCT04630769 (I)	Masonic Cancer Center, University of Minnesota (& Fate Therapeutics)	iPSCs (FT516)	Unrelated off-the-shelf donor	Ovarian Cancer (n=3)	FT516 is a combination of iPSC-derived NK cells genetically modified to express hnCD16, with mAbs targeting B7-H3 (CD276) (Enoblituzumab) and IL-2 support.	ADCC	iPSCs transduced and differentiated in CD34+ hnCD16+ (18-21 days), CD34 differentiation in B0 medium with 20% HS, IL-3, IL-7, IL-15, SCF, Flt3L on EL08-1D2 stroma (culture days 28-35). NK-cells expanded using irradiated K562-mbIL21-41BBL cells and IL-2.	Three experimental groups with FT516 IP at 9x10^7, 3x10^8 or 9x10^8 cells on Day 1, 8, and 15. Two experimental groups with safe/highest dose from previous groups in combination with Enoblituzumab on Day -6. IL-2 IP after the FT-516 infusion.	No published results found.	Completed	(171)
	4	NCT04245722 (I)	Fate Therapeutics	iPSCs (FT596)	Unrelated off-the-shelf donor	B-cell Lymphoma, CLL (n=552)	FT596: iPSC-derived NK cells genetically modified to express a CAR against CD19, IL15 RF and hnCD16, in combination with anti-CD20 mAbs (Rituximab, Obinutuzumab).	Enhanced tumor Ag-specific targeting through CAR & ADCC, enhanced NK cell activity	iPSCs transduced and differentiated in CD34+ hnCD16+ (18-21 days), CD34 differentiation in B0 medium with 20% HS, IL-3, IL-7, IL-15, SCF, Flt3L on EL08-1D2 stroma (culture days 28-35). NK-cells expanded using irradiated K562-mbIL21-41BBL cells and IL-2.	Conditioning with Cy/Flu followed by monotherapy of CAR-NK cells vs infusion with CAR-NK cells in combination with a single dose of mAb. Dose escalation infusion of 30x10^6, 90x10^6, 300x10^6 and 900x10^6 CAR-NK cells. CD20 targeting mAbs: Retixumab and Obinutuzumab for the indications r/r B-cell Lymphoma and r/r CLL.	Interim clinical data (Oct 2021): No severe toxicities or GVHD. Overall: 18 patients achieved OR, including 12 patients with CR on day 29 following FT596. 9 of these patients were previously treated with autologous CD19-targeted CAR T-cell therapy and 6/9 achieved an OR. Monotherapy (n=12 evaluable for efficacy): 8 patients achieved OR from which 3 a CR. Combination therapy (n=12 evaluable for ef…	Recruiting	(144, 171, 223)
	5	NCT04555811 (I)	Masonic Cancer Center, University of Minnesota (& Fate Therapeutics)	iPSCs (FT596)	Unrelated off-the-shelf donor	NHL, DLBCL, High-grade B-cell Lymphoma (n=50)	FT596: iPSC-derived NK cells genetically modified to express a CAR against CD19, IL15-RF and hnCD16, in combination with anti-CD20 mAb (Rituximab).	Enhanced tumor Ag-specific targeting through CAR & ADCC, enhanced NK cell activity	iPSCs transduced and differentiated in CD34+ hnCD16+ (18-21 days), CD34 differentiation in B0 medium with 20% HS, IL-3, IL-7, IL-15, SCF, Flt3L on EL08-1D2 stroma (culture days 28-35). NK-cells expanded using irradiated K562-mbIL21-41BBL cells and IL-2.	Up to three sequential FT596 doses on day 30 after auto-HSCT: 9x10^7, 3x10^8 or 9x10^8 cells. FT596 2-3 days after Rituximab IV (up to 7 days until Rituximab- related toxicities resolve).	Not applicable	Recruiting	(144, 171)
	6	NCT04614636 (I)	Fate Therapeutics	iPSCs (FT538)	Unrelated off-the-shelf donor	AML, MM, Myeloma (n=105)	FT538: iPSC-derived NK cells genetically modified to express the hnCD16, IL-15 receptor fusion, lacking CD38 expression in combination with anti-CD38 mAb Daratumumab or anti-SLAMF7 mAb Elotuzumab.	Enhanced ADCC, enhanced NK cell activity, overcoming NK cell fratricide	iPSCs transduced and differentiated in CD34+ hnCD16+ (18-21 days), CD34 differentiation in B0 medium with 20% HS, IL-3, IL-7, IL-15, SCF, Flt3L on EL08-1D2 stroma (culture days 28-35). NK-cells expanded using irradiated K562-mbIL21-41BBL cells and IL-2.	Conditioning with Cy/Flu. FT538 monotherapy for r/r AML. FT538 in combination with Daratumumab or Eltuzumab for r/r MM.	Not applicable	Recruiting	(171)
	7	NCT04714372 (I)	Masonic Cancer Center, University of Minnesota	iPSCs (FT538)	Unrelated off-the-shelf donor	AML, MM, Monocytic Leukemia (n=50)	FT538: iPSC-derived NK cells genetically modified to express the hnCD16, IL-15 receptor fusion, lacking CD38 expression, in combination with anti-CD38 mAb Daratumumab.	Enhanced ADCC, enhanced NK cell activity, overcoming NK cell fratricide	iPSCs transduced and differentiated in CD34+ hnCD16+ (18-21 days), CD34 differentiation in B0 medium with 20% HS, IL-3, IL-7, IL-15, SCF, Flt3L on EL08-1D2 stroma (culture days 28-35). NK-cells expanded using irradiated K562-mbIL21-41BBL cells and IL-2.	Conditioning with Cy/Flu. FT538 at 1x10^8, 3x10^8, 1x10^9 and 1.5x10^9 cells on days 1, 8 and 15, in combination with Daratumumab.	Not applicable	Recruiting	(171)
	8	NCT05069935 (I)	Fate Therapeutics	iPSCs (FT538)	Unrelated off-the-shelf donor	Solid Tumors (n=189)	FT538: iPSC-derived NK cells genetically modified to express the hnCD16, IL-15 receptor fusion, lacking CD38 expression, in combination with anti-PD-1 mAb Nivolumab and Pembrolizumab, anti-PD-L1 mAb Avelumab and Atezolizumab, or anti-HER2 mAb Trastuzumab, or anti-EGFR mAb Cetuximab.	Enhanced ADCC, enhanced NK cell activity, overcoming NK cell fratricide, checkpoint inhibition	iPSCs transduced and differentiated in CD34+ hnCD16+ (18-21 days), CD34 differentiation in B0 medium with 20% HS, IL-3, IL-7, IL-15, SCF, Flt3L on EL08-1D2 stroma (culture days 28-35). NK-cells expanded using irradiated K562-mbIL21-41BBL cells and IL-2.	Conditioning with Cy/Flu. FT538 in combination with Nivolumab, Pembrolizumab, Avelumab, Atelizumab, Trastuzumab or Cetuximab depending on tumor type.	Not applicable	Recruiting	(171)
	9	NCT05182073 (I)	Fate Therapeutics	iPSCs (FT576)	Unrelated off-the-shelf donor	MM (n=168)	FT576: iPSC-derived NK cells genetically modified to express a CAR against BCMA, IL15 RFand the hnCD16, and lacking CD38 expression, in combination with anti-38 mAbs Daratumumab.	Enhanced tumor Ag-specific targeting through CAR & ADCC, enhanced NK cell activity, overcoming NK cell fratricide	iPSCs transduced and differentiated in CD34+ hnCD16+ (18-21 days), CD34 differentiation in B0 medium with 20% HS, IL-3, IL-7, IL-15, SCF, Flt3L on EL08-1D2 stroma (culture days 28-35). NK-cells expanded using irradiated K562-mbIL21-41BBL cells and IL-2.	Conditioning with Cy/Flu. FT576 single or fractionated dose with/without Daratumumab.	Not applicable	Recruiting	(144, 171)
Multiple combinations	10	NCT04847466 (II)	National Cancer Institute (& NantKwest)	NK-92 (PD-L1 t-haNK)	Off-the-shelf cell line	Gastric Cancer, HNC (n=55)	PD-L1 CAR NK (PD-L1 t-haNK, expressing high-affinity CD16/FcγRIIIa (158V) cells and endoplasmic reticulum-retained IL-2, with Pembrolizumab (anti-PD-1 Ab) and N-803 (IL-15RαFc).	Tumor Ag targeting, checkpoint inhibition, enhanced NK cell activity	NK-92 cells transduced and cultured in phenol-red free and gentamycin-free X-VIVO 10 medium with 5% HS at a concentration of 5x10^5 cells/ml. t-haNK cells are co-irradiated prior to infusion.	PD-L1 CAR NK cells (2x10^9 cells) IV on day 0 and every week for 6 weeks then every 2 weeks. N-803 SC every 4 weeks starting 1 week after NK cell infusion. Pembrolizumab IV every 6 weeks starting on day 0.	Not applicable	Recruiting	(71, 301)
	11	NCT03579927 (I/II)	MD Anderson Cancer Center, National Cancer Institute	UCB-NK	HLA matched or haploidentical donor	B-cell Lymphoma (n=0)	anti-CD19 CAR Casp9.IL-15-transduced UCB NK cells, Rituximab (anti-CD20 mAb), Autologous HSCT.	CAR-mediated tumor targeting, ADCC, Stem cell therapy	No information found	Conditioning with Carmustin, Etoposide, Cytarabine, Melphalan. Rituximab IV on days -14 and -8, NK cells IV on day -5. Auto-HSCT on day 0.	Not applicable	Withdrawn (lack of funding)	Only ClinicalTrials.gov
	12	NCT03853317 (II)	ImmunityBio	NK-92 (haNK)	Off-the-shelf cell line	MCC (n=9)	QUILT-3.063: haNK (NK-92 cells engineered to produce endoplasmic-reticulum retained IL-2 and to express hnCD16) in combination with Avelumab (anti-PD-L1 mAb), and N-803 (recombinant human superagonist IL-15N72D:IL-15RαSu/IgG1 Fc complex).	ADCC, enhanced NK cell function	NK-92 cells transduced and cultured in phenol-red free and gentamycin-free X-VIVO 10 medium with 5% HS at a concentration of 5x10^5 cells/mL. t-haNK cells were co-irradiated prior to infusion.	Treatement with Avelumab, ALT-803 and haNK cells.	Not applicable	Terminated (not meeting recruitment goal)	(71)
	13	NCT03329248 (I/II)	ImmunityBio	NK-92 (haNK)	Off-the-shelf cell line	Pancreatic Cancer (n=80)	QUILT-3.060: haNK (NK-92 cells engineered to produce endoplasmic-reticulum retained IL-2 and to express hnCD16) in combination with ETBX-011 (Ad5 [E1-, E2b-]-CEA), GI-4000 (vaccine derived from recombinant S. cerevisiae yeast expressing mutant Ras proteins), Avelumab (anti-PD-L1 mAb), Bevacizumab (anti-VEGF mAb).	ADCC, enhanced NK cell function, tumor targeting, immune checkpoint, immunemodulation	NK-92 cells transduced and cultured in phenol-red free and gentamycin-free X-VIVO 10 medium with 5% HS at a concentration of 5x10^5 cells/mL. t-haNK cells were co-irradiated prior to infusion.	Conditioning with Capecitabine, Cy, Fluorouracil, nab-Paclitaxel, Oxaliplatin. Leucovorin, Iovaza and Stereotactic radiation therapy. ALT-803, ETBX-011, GI-4000, Avelumab, Bevacizumab and haNK cells.	Not applicable	Unknown	(71)
	14	NCT03387098 (I/II)	ImmunityBio	NK-92 (haNK)	Off-the-shelf cell line	Pancreatic Cancer (n=173)	QUILT-3.070: haNK (NK-92 cells engineered to produce endoplasmic-reticulum retained IL-2 and to express hnCD16), ALT-803: IL-15/IL-15Rα fusion protein, ETBX-011 (Ad5 [E1-, E2b-]-CEA), GI-4000 (vaccine derived from recombinant S. cerevisiae yeast expressing mutant Ras proteins), Avelumab (anti-PD-L1 mAb), Bevacizumab (anti-VEGF mAb).	ADCC, enhanced NK cell function, tumor targeting, immune checkpoint, immunemodulation	NK-92 cells transduced and cultured in phenol-red free and gentamycin-free X-VIVO 10 medium with 5% HS at a concentration of 5x10^5 cells/mL. t-haNK cells were co-irradiated prior to infusion.	Conditioning with Aldoxorubicin, Capecitabine, Cy, Fluorouracil, nab-Paclitaxel, Oxaliplatin. Leucovorin, Iovaza and Stereotactic radiation therapy. ALT-803, ETBX-011, GI-4000, Avelumab, Bevacizumab and haNK cells.	Not applicable	Unknown	(71)
	15	NCT03563157 (I/II)	ImmunityBio	NK-92 (haNK)	Off-the-shelf cell line	CRC (n=332)	QUILT-3.071: haNK (NK-92 cells engineered to produce endoplasmic-reticulum retained IL-2 and to express hnCD16), ALT-803: IL-15/IL-15Rα fusion protein, ETBX-011 (Ad5 [E1-, E2b-]-CEA),ETBX-021 (Ad5 [E1-, E2b-]-[HER2]), ETBX-051 (Ad5 [E1-, E2b-]-Brachyury), ETBX-061 (Ad5 [E1-, E2b-]-mucin 1 [MUC1]), GI-4000 (vaccine derived from recombinant S. cerevisiae yeast expressing mutant Ras proteins), GI-62…	ADCC, enhanced NK cell function, tumor targeting, kinase inhibition	NK-92 cells transduced and cultured in phenol-red free and gentamycin-free X-VIVO 10 medium with 5% HS at a concentration of 5x10^5 cells/mL. t-haNK cells were co-irradiated prior to infusion.	Conditioning with Aldoxorubicin, Capecitabine, Cy, Fluorouracil, nab-Paclitaxel, Oxaliplatin, Regorafenib. Leucovorin and Stereotactic radiation therapy. ALT-803, ETBX-011, ETBX-021, ETBX-051, ETBX-061, GI-4000, GI-6207, GI-6301, Avelumab, Cetuximab and haNK cells.	Not applicable	Active, not recruiting	(71)
	16	NCT03554109 (II)	ImmunityBio	NK-92 (haNK)	Off-the-shelf cell line	TNBC (n=0)	QUILT-3.057: haNK (NK-92 cells engineered to produce endoplasmic-reticulum retained IL-2 and to express hnCD16), ALT-803: IL-15/IL-15Rα fusion protein, ETBX-011 (Ad5 [E1-, E2b-]-CEA),ETBX-021 (Ad5 [E1-, E2b-]-[HER2]), ETBX-051 (Ad5 [E1-, E2b-]-Brachyury), ETBX-061 (Ad5 [E1-, E2b-]-mucin 1 [MUC1]), GI-4000 (vaccine derived from recombinant S. cerevisiae yeast expressing mutant Ras proteins), GI-62…	ADCC, enhanced NK cell function, tumor targeting	NK-92 cells transduced and cultured in phenol-red free and gentamycin-free X-VIVO 10 medium with 5% HS at a concentration of 5x10^5 cells/mL. t-haNK cells were co-irradiated prior to infusion.	Conditioning with Aldoxorubicin, Cy, Fluorouracil, nab-Paclitaxel. Leucovorin. ALT-803, ETBX-011, ETBX-051, ETBX-061, GI-4000, GI-6207, GI-6301, Avelumab and haNK cells.	Not applicable	Withdrawn (trial not initiated)	(71)
	17	NCT03387085 (I/II)	ImmunityBio	NK-92 (haNK)	Off-the-shelf cell line	TNBC (n=79)	QUILT-3.067: haNK (NK-92 cells engineered to produce endoplasmic-reticulum retained IL-2 and to express hnCD16), N-803: IL-15/IL-15Rα fusion protein, ETBX-011 (Ad5 [E1-, E2b-]-CEA),ETBX-021 (Ad5 [E1-, E2b-]-[HER2]), ETBX-051 (Ad5 [E1-, E2b-]-Brachyury), ETBX-061 (Ad5 [E1-, E2b-]-mucin 1 [MUC1]), GI-4000 (vaccine derived from recombinant S. cerevisiae yeast expressing mutant Ras proteins), GI-6207…	ADCC, enhanced NK cell function, tumor targeting, immune checkpoint, immunemodulation	NK-92 cells transduced and cultured in phenol-red free and gentamycin-free X-VIVO 10 medium with 5% HS at a concentration of 5x10^5 cells/mL. t-haNK cells were co-irradiated prior to infusion.	Conditioning with Aldoxorubicin, Capecitabine, Cisplatin, Cy, Fluorouracil, nab-Paclitaxel. Leucovorin and Stereotactic radiation therapy. ALT-803, ETBX-011, ETBX-051, ETBX-061, GI-4000, GI-6207, GI-6301, Avelumab, Bevacizumab and haNK cells.	2/9 patients showed >3 grade adverse effect (fever and fatigue) due to haNK cells. No CRS. OR rate in 7/9 patients, 2/9 patients achieved complete remission. Duration of the response 2-12 months. 7 patients remain on the study.	Active, not recruiting	(71, 234)
	18	NCT03586869 (I/II)	ImmunityBio	NK-92 (haNK)	Off-the-shelf cell line	Pancreatic Cancer (n=173)	QUILT-3.080: haNK (NK-92 cells engineered to produce endoplasmic-reticulum retained IL-2 and to express hnCD16), ALT-803: IL-15/IL-15Rα fusion protein, ETBX-011 (Ad5 [E1-, E2b-]-CEA),ETBX-021 (Ad5 [E1-, E2b-]-[HER2]), ETBX-051 (Ad5 [E1-, E2b-]-Brachyury), ETBX-061 (Ad5 [E1-, E2b-]-mucin 1 [MUC1]), GI-4000 (vaccine derived from recombinant S.cerevisiae yeast expressing mutant Ras proteins), GI-620…	ADCC, enhanced NK cell function, tumor targeting, immune checkpoint, immunemodulation	NK-92 cells transduced and cultured in phenol-red free and gentamycin-free X-VIVO 10 medium with 5% HS at a concentration of 5x10^5 cells/ml. t-haNK cells were co-irradiated prior to infusion.	Conditioning with Aldoxorubicin, Capecitabine, Cy, Fluorouracil, nab-Paclitaxel, Oxaliplatin. Leucovorin and Stereotactic radiation therapy. ALT-803, ETBX-011, ETBX-021, ETBX-051, ETBX-061, GI-4000, GI-6207, GI-6301, Avelumab, Bevacizumab and haNK cells.	Not applicable	Unknown	(71)
	19	NCT03563144 (II)	ImmunityBio	NK-92 (haNK)	Off-the-shelf cell line	Metastatic Pancreatic Cancer (n=0)	QUILT-3.088: haNK (NK-92 cells engineered to produce endoplasmic-reticulum retained IL-2 and to express hnCD16), ALT-803: IL-15/IL-15Rα fusion protein, ETBX-011 (Ad5 [E1-, E2b-]-CEA),ETBX-021 (Ad5 [E1-, E2b-]-[HER2]), ETBX-051 (Ad5 [E1-, E2b-]-Brachyury), ETBX-061 (Ad5 [E1-, E2b-]-mucin 1 [MUC1]), GI-4000 (vaccine derived from recombinant S. cerevisiae yeast expressing mutant Ras proteins), GI-62…	ADCC, enhanced NK cell function, tumor targeting, immune checkpoint, immunemodulation	NK-92 cells transduced and cultured in phenol-red free and gentamycin-free X-VIVO 10 medium with 5% HS at a concentration of 5x10^5 cells/ml. t-haNK cells were co-irradiated prior to infusion.	Conditioning with Gemcitabine, Aldoxorubicin, Capecitabine, Cy, Fluorouracil, nab-Paclitaxel, Oxaliplatin, Leucovorin. Stereotactic radiation therapy. ALT-803, ETBX-011, ETBX-021, ETBX-051, ETBX-061, GI-4000, GI-6207, GI-6301, Bevacizumab, Avelumab and haNK cells.	Not applicable	Withdrawn (trial not initiated)	(71)
	20	NCT03197584 (I/II)	ImmunityBio	NK-92 (haNK)	Off-the-shelf cell line	Ovarian Cancer (n=0)	QUILT-3.051: haNK (NK-92 cells engineered to produce endoplasmic-reticulum retained IL-2 and to express hnCD16), ALT-803: IL-15/IL-15Rα fusion protein, ETBX-011 (Ad5 [E1-, E2b-]-CEA),ETBX-021 (Ad5 [E1-, E2b-]-[HER2]), ETBX-051 (Ad5 [E1-, E2b-]-Brachyury), ETBX-061 (Ad5 [E1-, E2b-]-mucin 1 [MUC1]), GI-4000 (vaccine derived from recombinant S.cerevisiae yeast expressing mutant Ras proteins), GI-630…	ADCC, enhanced NK cell function, tumor targeting, immune checkpoint, immunemodulation	NK-92 cells transduced and cultured in phenol-red free and gentamycin-free X-VIVO 10 medium with 5% HS at a concentration of 5x10^5 cells/ml. t-haNK cells were co-irradiated prior to infusion.	Conditioning with Capecitabine, Cy, Fluorouracil, nab-Paclitaxel, Oxaliplatin. Fulvestrant (ER-blockade), Leucovorin, omega-3-acid ethyl esters (Iovaza). ALT-803, ETBX-021, ETBX-051, ETBX-061, GI-4000, GI-6301, Avelumab, Bevacizumab and haNK cells.	Not applicable	Withdrawn (trial not initiated)	(71)
	21	NCT03169777 (I/II)	ImmunityBio	NK-92 (haNK)	Off-the-shelf cell line	CRC (n=0)	QUILT-3.050: haNK (NK-92 cells engineered to produce endoplasmic-reticulum retained IL-2 and to express hnCD16), ALT-803: IL-15/IL-15Rα fusion protein, ETBX-011 (Ad5 [E1-, E2b-]-CEA),ETBX-021 (Ad5 [E1-, E2b-]-[HER2]), ETBX-051 (Ad5 [E1-, E2b-]-Brachyury), ETBX-061 (Ad5 [E1-, E2b-]-mucin 1 [MUC1]), GI-4000 (vaccine derived from recombinant S.cerevisiae yeast expressing mutant Ras proteins), GI-620…	ADCC, enhanced NK cell function, tumor targeting, immune checkpoint, immunemodulation	NK-92 cells transduced and cultured in phenol-red free and gentamycin-free X-VIVO 10 medium with 5% HS at a concentration of 5x10^5 cells/ml. t-haNK cells were co-irradiated prior to infusion.	Conditioning with Capecitabine, Cy, Fluorouracil, nab-Paclitaxel, Oxaliplatin, nab paclitaxel. Iovaza, Fulvestrant (ER-blockade), Leucovorin and Stereotactic radiation therapy. ALT-803, ETBX-011, ETBX-021, ETBX-051, ETBX-061, GI-4000, GI-6207, GI-6301, Avelumab, Bevacizumab, Cetuximab, Nivolumab and haNK cells.	Not applicable	Withdrawn (trial not initiated)	(71)
	22	NCT03175666 (I/II)	ImmunityBio	NK-92 (haNK)	Off-the-shelf cell line	TNBC (n=0)	QUILT-3.050: haNK (NK-92 cells engineered to produce endoplasmic-reticulum retained IL-2 and to express hnCD16), ALT-803: IL-15/IL-15Rα fusion protein, ETBX-011 (Ad5 [E1-, E2b-]-CEA),ETBX-021 (Ad5 [E1-, E2b-]-[HER2]), ETBX-051 (Ad5 [E1-, E2b-]-Brachyury), ETBX-061 (Ad5 [E1-, E2b-]-mucin 1 [MUC1]), GI-4000 (vaccine derived from recombinant S.cerevisiae yeast expressing mutant Ras proteins), GI-620…	ADCC, enhanced NK cell function, tumor targeting, immune checkpoint, immunemodulation	NK-92 cells transduced and cultured in phenol-red free and gentamycin-free X-VIVO 10 medium with 5% HS at a concentration of 5x10^5 cells/ml. t-haNK cells were co-irradiated prior to infusion.	Conditioning with Capecitabine, Cy, Fluorouracil, nab-Paclitaxel, Cisplatin. Leucovorin, Iovazam, Fulvestrant (ER-blockade) and Stereotactic radiation therapy. ALT-803, ETBX-011, ETBX-051, ETBX-061, GI-4000, GI-6207, GI-6301, Avelumab, Bevacizumab and haNK cells.	Not applicable	Withdrawn (trial not initiated)	(71)
	23	NCT03169738 (I/II)	ImmunityBio	NK-92 (haNK)	Off-the-shelf cell line	NSCLC (n=0)	QUILT-3.044: haNK (NK-92 cells engineered to produce endoplasmic-reticulum retained IL-2 and to express hnCD16), ALT-803: IL-15/IL-15Rα fusion protein, ETBX-011 (Ad5 [E1-, E2b-]-CEA),ETBX-021 (Ad5 [E1-, E2b-]-[HER2]), ETBX-051 (Ad5 [E1-, E2b-]-Brachyury), ETBX-061 (Ad5 [E1-, E2b-]-mucin 1 [MUC1]), GI-4000 (vaccine derived from recombinant S.cerevisiae yeast expressing mutant Ras proteins), GI-620…	ADCC, enhanced NK cell function, tumor targeting, immune checkpoint, immunemodulation	NK-92 cells transduced and cultured in phenol-red free and gentamycin-free X-VIVO 10 medium with 5% HS at a concentration of 5x10^5 cells/ml. t-haNK cells were co-irradiated prior to infusion.	Conditioning with Capecitabine, Cy, Fluorouracil, nab-Paclitaxel, Cisplatin, Oxaliplatin. lovaza, Fulvestrant (ER-blockade) and Stereotactic radiation therapy. ALT-803, ETBX-011, ETBX-021, ETBX-051, ETBX-061, GI-4000, GI-6207, GI-6301, Avelumab, Bevacizumab and haNK cells.	Not applicable	Withdrawn (trial not initiated)	(71)
	24	NCT03574649 (II)	ImmunityBio	NK-92 (haNK)	Off-the-shelf cell line	NSCLC (n=0)	QUILT-2.024: haNK (NK-92 cells engineered to produce endoplasmic-reticulum retained IL-2 and to express hnCD16, ALT-803: IL-15/IL-15Rα fusion protein, ETBX-011 (Ad5 [E1-, E2b-]-CEA), ETBX-051 (Ad5 [E1-, E2b-]-Brachyury), ETBX-061 (Ad5 [E1-, E2b-]-mucin 1 [MUC1]), GI-4000 (vaccine derived from recombinant S.cerevisiae yeast expressing mutant Ras proteins), GI-6301 (Brachyury yeast), Avelumab (anti…	ADCC, enhanced NK cell function, tumor targeting	NK-92 cells transduced and cultured in phenol-red free and gentamycin-free X-VIVO 10 medium with 5% HS at a concentration of 5x10^5 cells/ml. t-haNK cells were co-irradiated prior to infusion.	Conditioning with Cy, Fluorouracil, nab-Paclitaxel, Cisplatin, Carboplatin, Docetaxel, Aldoxorubicin. ALT-803, ETBX-011, ETBX-051, ETBX-051, GI-4000, GI-6301, Avelumab and haNK cells.	Not applicable	Withdrawn (trial not initiated)	(71)
	25	NCT03647423 (I/II)	ImmunityBio	NK-92 (haNK)	Off-the-shelf cell line	Chordoma, Unresectable Malignant Neoplasm (n=0)	QUILT-3.091: haNK (NK-92 cells engineered to produce endoplasmic-reticulum retained IL-2 and to express hnCD16), ALT-803: IL-15/IL-15Rα fusion protein, ETBX-051 (Ad5 [E1-, E2b-]-Brachyury), ETBX-061 (Ad5 [E1-, E2b-]-mucin 1 [MUC1]), GI-6301 (Brachyury yeast), Avelumab (anti-PD-L1 mAb), Cetuximab (anti-EGFR mAb).	ADCC, enhanced NK cell function, tumor targeting	NK-92 cells transduced and cultured in phenol-red free and gentamycin-free X-VIVO 10 medium with 5% HS at a concentration of 5x10^5 cells/ml. t-haNK cells were co-irradiated prior to infusion.	Conditioning with Aldoxorubicin, Cy. Stereotactic radiation therapy. ALT-803, ETBX-051, ETBX-061, GI-6301, Avelumab, Cetuximab and haNK cells.	Not applicable	Withdrawn (trial not initiated)	(71)
	26	NCT03197571 (I/II)	ImmunityBio	NK-92 (haNK)	Off-the-shelf cell line	Urothelial Carcinoma (n=0)	QUILT-3.048: haNK (NK-92 cells engineered to produce endoplasmic-reticulum retained IL-2 and to express hnCD16), N-803: IL-15/IL-15Rα fusion protein, ETBX-011 (Ad5 [E1-, E2b-]-CEA),ETBX-021 (Ad5 [E1-, E2b-]-[HER2]), ETBX-051 (Ad5 [E1-, E2b-]-Brachyury), ETBX-061 (Ad5 [E1-, E2b-]-mucin 1 [MUC1]), GI-4000 (vaccine derived from recombinant S.cerevisiae yeast expressing mutant Ras proteins), GI-6207 …	ADCC, enhanced NK cell function, tumor targeting, immune checkpoint, immunemodulation	NK-92 cells transduced and cultured in phenol-red free and gentamycin-free X-VIVO 10 medium with 5% HS at a concentration of 5x10^5 cells/ml. t-haNK cells were co-irradiated prior to infusion.	Conditioning with Capecitabine, Cy, Fluorouracil, nab-Paclitaxel, Cisplatin, Oxaliplatin. Leucovorin, Iovaza, Fulvestrant (ER-blockade) and Stereotactic radiation therapy. ALT-803, ETBX-011, ETBX-021, ETBX-051, ETBX-061, GI-4000, GI-6207, GI-6301, Avelumab, Bevacizumab and haNK cells.	Not applicable	Withdrawn (trial not initiated)	(71)
	27	NCT03387111 (I/II)	ImmunityBio	NK-92 (haNK)	Off-the-shelf cell line	SCC (n=65)	QUILT-3.090: haNK (NK-92 cells engineered to produce endoplasmic-reticulum retained IL-2 and to express hnCD16), ALT-803: IL-15/IL-15Rα fusion protein, ETBX-011 (Ad5 [E1-, E2b-]-CEA),ETBX-021 (Ad5 [E1-, E2b-]-[HER2]), ETBX-051 (Ad5 [E1-, E2b-]-Brachyury), ETBX-061 (Ad5 [E1-, E2b-]-mucin 1 [MUC1]), GI-4000 (vaccine derived from recombinant S.cerevisiae yeast expressing mutant Ras proteins), GI-620…	ADCC, enhanced NK cell function, tumor targeting, immune checkpoint, immunemodulation	NK-92 cells transduced and cultured in phenol-red free and gentamycin-free X-VIVO 10 medium with 5% HS at a concentration of 5x10^5 cells/ml. t-haNK cells were co-irradiated prior to infusion.	Conditioning with Aldoxorubicin, Capecitabine, Cy, Fluorouracil, nab-Paclitaxel, Cisplatin. Leucovorin and Stereotactic radiation therapy. ALT-803, ETBX-011, ETBX-021, ETBX-051, ETBX-061, GI-4000, GI-6207, GI-6301, Avelumab, Bevacizumab, Cetuximab, Necitumumab and haNK cells.	Not applicable	Unknown	(71)
	28	NCT03169764 (I/II)	ImmunityBio	NK-92 (haNK)	Off-the-shelf cell line	HNSCC (n=0)	QUILT-3.047: haNK (NK-92 cells engineered to produce endoplasmic-reticulum retained IL-2 and to express hnCD16), ALT-803: IL-15/IL-15Rα fusion protein, ETBX-011 (Ad5 [E1-, E2b-]-CEA),ETBX-021 (Ad5 [E1-, E2b-]-[HER2]), ETBX-051 (Ad5 [E1-, E2b-]-Brachyury), ETBX-061 (Ad5 [E1-, E2b-]-mucin 1 [MUC1]), GI-4000 (vaccine derived from recombinant S.cerevisiae yeast expressing mutant Ras proteins), GI-620…	ADCC, enhanced NK cell function, tumor targeting, immune checkpoint, immunemodulation	NK-92 cells transduced and cultured in phenol-red free and gentamycin-free X-VIVO 10 medium with 5% HS at a concentration of 5x10^5 cells/ml. t-haNK cells were co-irradiated prior to infusion.	Conditioning with Capecitabine, Cy, Fluorouracil, nab-Paclitaxel, Cisplatin. Leucovorin, Iovaza, Fulvestrant (ER-blockade) and Stereotactic radiation therapy. ALT-803, ETBX-011, ETBX-021, ETBX-051, ETBX-061, GI-4000, GI-6207, GI-6301, Avelumab, Bevacizumab, Cetuximab, Nivolumab and haNK cells.	Not applicable	Withdrawn (trial not initiated)	(71)
	29	NCT03563170 (I/II)	ImmunityBio	NK-92 (haNK)	Off-the-shelf cell line	HCC (non-resectable or recurrent) (n=0)	QUILT-3.072: haNK (NK-92 cells engineered to produce endoplasmic-reticulum retained IL-2 and to express hnCD16), N-803: IL-15/IL-15Rα fusion protein, ETBX-011 (Ad5 [E1-, E2b-]-CEA),ETBX-021 (Ad5 [E1-, E2b-]-[HER2]), ETBX-051 (Ad5 [E1-, E2b-]-Brachyury), ETBX-061 (Ad5 [E1-, E2b-]-mucin 1 [MUC1]), GI-4000 (vaccine derived from recombinant S.cerevisiae yeast expressing mutant Ras proteins), GI-6207 …	ADCC, enhanced NK cell function, tumor targeting	NK-92 cells transduced and cultured in phenol-red free and gentamycin-free X-VIVO 10 medium with 5% HS at a concentration of 5x10^5 cells/ml. t-haNK cells were co-irradiated prior to infusion.	Conditioning with Aldoxorubicin, Capecitabine, Cy, Fluorouracil, nab-Paclitaxel. Leucovorin, Sorafenib (kinase inhibitor and Stereotactic radiation therapy. ALT-803, ETBX-011, ETBX-051, ETBX-061, GI-4000, GI-6207, GI-6301, Avelumab, Cetuximab and haNK cells.	Not applicable	Withdrawn (enrollment not initiated)	(71)
	30	NCT03169790 (I/II)	ImmunityBio	NK-92 (haNK)	Off-the-shelf cell line	NHL (n=0)	QUILT-3.052: haNK (NK-92 cells engineered to produce endoplasmic-reticulum retained IL-2 and to express hnCD16), ALT-803: IL-15/IL-15Rα fusion protein, ETBX-061 (Ad5 [E1-, E2b-]-mucin 1 [MUC1]), Avelumab (anti-PD-L1 mAb), Bevacizumab (anti-VEGF mAb), Rituximab (anti-CD20 mAb).	ADCC, enhanced NK cell function, tumor targeting, immune checkpoint, immunemodulation	NK-92 cells transduced and cultured in phenol-red free and gentamycin-free X-VIVO 10 medium with 5% HS at a concentration of 5x10^5 cells/ml. t-haNK cells were co-irradiated prior to infusion.	Conditioning with Capecitabine, Cy, Fluorouracil, nab-Paclitaxel, Oxaliplatin. Leucovorin, lovaza and Stereotactic radiation therapy. ALT-803, ETBX-061, Avelumab, Bevacizumab, Rituximab and haNK cells.	Not applicable	Withdrawn (trial not initiated)	(71)
	31	NCT03167164 (I/II)	ImmunityBio	NK-92 (haNK)	Off-the-shelf cell line	MCC (n=0)	QUILT-3.045: haNK (NK-92 cells engineered to produce endoplasmic-reticulum retained IL-2 and to express hnCD16), ALT-803: IL-15/IL-15Rα fusion protein, ETBX-051 (Ad5 [E1-, E2b-]-Brachyury), ETBX-061 (Ad5 [E1-, E2b-]-mucin 1 [MUC1]), GI-6301 (Brachyury yeast), Avelumab (anti-PD-L1 mAb), Bevacizumab (anti-VEGF mAb).	ADCC, enhanced NK cell function, tumor targeting, immune checkpoint, immunemodulation	NK-92 cells transduced and cultured in phenol-red free and gentamycin-free X-VIVO 10 medium with 5% HS at a concentration of 5x10^5 cells/ml. t-haNK cells were co-irradiated prior to infusion.	Conditioning with Capecitabine, Cy, Fluorouracil, nab-Paclitaxel, Cisplatin. Leucovorin, Omega-3-acid ethyl esters (Iovaza) and Stereotactic radiation therapy. ALT-803, ETBX-051, ETBX-061, GI-6301, Avelumab, Bevacizumab and haNK cells.	Not applicable	Withdrawn (trial not initiated)	(71)
	32	NCT04390399 (II)	ImmunityBio	NK-92 (PD-L1 t-haNK)	Off-the-shelf cell line	Pancreatic Cancer (n=328)	QUILT-88: PD-L1 CAR NK (PD-L1 t-haNK, expressing high-affinity CD16/FcγRIIIa (158V) cells and endoplasmic reticulum-retained IL-2, with N-803 (IL-15RαFc).	Tumor Ag targeting, ADCC, enhanced NK cell function, tumor targeting	NK-92 cells transduced and cultured in phenol-red free and gentamycin-free X-VIVO 10 medium with 5% HS at a concentration of 5x10^5 cells/ml. t-haNK cells were co-irradiated prior to infusion.	Cohort A, Control: nab-Paclitaxel, Gemcitabine. Stereotactic Body Radiation Therapy. Cohort A, Treatment Arm 1: nab-Paclitaxel, Gemcitabine, Aldoxorubicin, Cy. Stereotactic Body Radiation Therapy. ALT-803. Cohort A, Treatment Arm 2: nab-Paclitaxel, Gemcitabine, Aldoxorubicin, Cy. Stereotactic Body Radiation Therapy. ALT-803 and PD-L1 t-haNK cells. Cohort B, Control: Aldoxorubicin, Fluorouracil. L…	Overall survival for 61 third, fourth- and fifth-line patients is 5.8 months compared to the historical 3 months survival. Of this, 30 subjects in third line had overall survival of 6.3 months. Serious adverse effects were rare (8%) and no treatment related deaths were reported.	Recruiting	(71, 235, 301)
	33	NCT04927884 (I/II)	ImmunityBio	NK-92 (PD-L1 t-haNK)	Off-the-shelf cell line	Advanced TNBC (n=79)	QUILT-3.058: PD-L1 CAR NK (PD-L1 t-haNK, expressing high-affinity CD16/FcγRIIIa (158V) cells and endoplasmic reticulum-retained IL-2, with N-803 (IL-15RαFc) and Sacituzumab govitecan (anti-Trop2 mAb conjugated to Topoisomerase I inhibitor SN-38).	Tumor Ag targeting, ADCC, enhanced NK cell function, tumor targeting	NK-92 cells transduced and cultured in phenol-red free and gentamycin-free X-VIVO 10 medium with 5% HS at a concentration of 5x10^5 cells/ml. t-haNK cells were co-irradiated prior to infusion.	Conditioning with Cy on days 1-15 and 15-19 of every cycle. ALT-803 on Day 8 of every cycle, Sacituzumab on days 1 and 8 of every cycle and PD-L1 t-haNK cells (2x10^9 cells) on days 1 and 8 of every cycle. Cycles every 3 weeks. Three dose levels of Sacituzumab tested in Phase Ib and Phase II dose based on results Phase Ib.	Not applicable	Active, not recruiting	(71, 301)
	34	NCT03228667 (II)	ImmunityBio	NK-92 (PD-L1 t-haNK)	Off-the-shelf cell line	NSCLC, SCLC, Urothelial Carcinoma, HNSCC, MCC, Melanoma, RCC, Gastric Cancer, Cervical Cancer, HCC, CRC (n=145)	QUILT-3.055: PD-L1 CAR NK (PD-L1 t-haNK, expressing high-affinity CD16/FcγRIIIa (158V) cells and endoplasmic reticulum-retained IL-2, with N-803 (IL-15RαFc) and Pembrolizumab or Nivolumab (anti-PD-1 mAb), Durvalumab Atezolizumab or Avelumab (anti-PD-L1 mAb).	Tumor Ag targeting, ADCC, enhanced NK cell function, tumor targeting, checkpoint inhibition	NK-92 cells transduced and cultured in phenol-red free and gentamycin-free X-VIVO 10 medium with 5% HS at a concentration of 5x10^5 cells/ml. t-haNK cells were co-irradiated prior to infusion.	Cohort 1-4. ALT-803 and one of the checkpoint inhibitors Pembrolizumab, Nivolumab, Atezolizumab, Avelumab or Durvalumab. Cohort 5. Relapsed patients from cohort 1-4 receive ALT-803, the same checkpoint inhibitor together with PD-L1 t-haNK administered IV at ~2x10^9 cells weekly.	Preliminary results only from cohort 1-4 (no NK cells). Case study in MCC.	Active, not recruiting	(71, 301, 321, 322)

## Sheet: Abbreviations
4-1BBL	4-1BB ligand
aAPC	Artificial antigen presenting cells
ADCC	Antibody-Dependent Cellular Cytotoxicity
allo	allogeneic
AML	Acute Myeloid Leukemia
Ara-C	Cytarabine (cytosine arabinoside)
auto	autologous
B-ALL	B cell - Acute Lymphoblastic Leukemia
Ben	Bendamustine
BMT	Bone Marrow Transplant
BTC	Biliary Tract Cancer
Bu	Busulfan
CAR	Chimeric Antigen Receptor
CCCR	Chimeric Costimulatory Converting Receptor
CIML	Cytokine Induced Memory-like
CLL	Chronic Lymphocytic Leukemia
Clo	Clofarabine
CML	Chronic Myeloid Leukemia
CR	Complete Response
CRC	Colorectal Cancer
CMR	Complete Metabolic Response
CRS	Cytokine Release Syndrome
Cy	Cyclophosphamide
Dec	Decitabine
DLBCL	Diffuse Large B-cell Lymphoma
DLT	Dose Limiting Toxicities
DMEM	Dulbecco's Modified Eagle's Medium
dMMR	Mismatch Repair Deficiency
DMSO	Dimethyl sulfoxide
EFS	Event-free Survival
EGFR	Epidermal Growth Factor Recepto
ER IL-2	ER-retained IL-2
Eto	Etoposide
FC21	Feeder Cells 21
FCS	Fetal Calf Serum
FL	Follicular Lymphoma
Flt-3L	FMS-like tyrosine kinase 3 ligand
Flu	Fludarabine
GBM	Glioblastoma Multiforme
G-CSF	granulocyte colony stimulating factor
GEJ	Gastroesophageal Junction
GM-CSF	Granulocyte-Macrophage Colony-Stimulating Factor
GSK3	Glycogen synthase kinase-3
GvHD	Graft versus Host Disease
Gy	Gray
haplo	haploidentical
HSA	Human Serum Albumin
HCC	Hepatocellular Carcinoma
HER2	Human Epidermal Growth Factor Receptor 2
HL	Hodgkin Lymphoma
HLA	Human Leukocyte Antigen
HNC	Head and Neck Cancer
hnCD16	high affinity non-cleavable CD16
HNSCC	Head and Neck Squamous Cell Carcinoma
HS	Human Serum
HSCT	Hematopoietic Stem Cell Transplant
HSP70	Heat Shock Protein 70
ICD	Intracellular Domain
IL-12	Interleukin-12
IL-15	Interleukin-15
IL-15Rα	Interleukin-15 receptor α
IL-18	Interleukin-18
IL-2	Interleukin-2
IL-21	Interleukin-21
IL-3	Interleukin-3
IL-6	Interleukin-6
IL-7	Interleukin-7
IP	Intraperitoneal
iPSCs	induced Pluripotent Stem Cells
IRE	Irreversible Electroporation
IU	International Unit
IV	Intravenous
kg	kilograms
KIR	Killer Ig-Like Receptor
KIR-L	Killer Ig-Like Receptor Ligand
KO	Knock Out
m^2	Body surface area
mAb	monoclonal Antibody
mbIL-15	Membrane bound Interleukin-15
mbIL-21	Membrane bound Interleukin-21
MCC	Merkel Cell Carcinoma
mcg	micrograms
MDS	Myelodysplastic Syndrome
Mel	Melphalan
mg	milligrams
mL	milliliters
MM	Multiple Myeloma
MR	Mortality Rate
MRD	Minimal Residual Disease
MSI-H	Microsatellite Instability
NHL	Non-Hodgkin Lymphoma
NK cells	Natural Killer cells
NK-DLI	NK cell donor lymphocyte infusions
NSCLC	Non-small Cell Lung Cancer
OR	Overall Response
PBMC	Peripheral Blood Mononuclear Cells
PB-NK	Peripheral blood NK cells
PBSCT	Peripheral Blood Stem Cell Transplant
PD	Progressive Disease
PD-1	Programmed Death cell protein 1
PDL-1	Programmed Death-Ligand 1
PM21	Plasma Membrane 21
PO	orally
PR	Partial Response
r/r	Relapsed/Refractory
RCC	Renal Cell Cancer
RF	Receptor Fusion
RP2D	Recommended Phase II Dose
RPMI-1640	Roswell Park Memorial Institute Medium
SC	Subcutaneous
SCC	Squamous Cell Carcinoma
SCF	Stem Cell Factor
SCGM	Stem Cell Growth Medium
SCLC	Small Cell Lung Cancer
SD	Stable Disease
TBI	Total Body Irraditation
TMD	Transmembrane Domain
TNBC	Triple Negative Breast Cancer
TNBC	Advanced Triple Negative Breast Cancer
TPO	Thrombopoietin
UCB-CD34	Umbilical cord blood CD34+ cells
UCB-NK	Umbilical cord blood NK cells
UCBT	Umbilical Cord Blood Transplant
VEGF	Vascular Endothelial Growth Factor
α-MEM	α-Minimum Essential Medium
